# Supplementary material for: An SH3-binding allosteric modulator stabilizes the global conformation of the AML-associated Src-family kinase, Hck
Source: J Biol Chem. 2024 Dec 13;301(1):108088. doi: 10.1016/j.jbc.2024.108088 (PMC11786751; doi:10.1016/j.jbc.2024.108088)
Supplement: HDX Supplemental Data File [file mmc1.xlsx]

## Sheet: Exp. Parameters and Replication
	HDX Data: Summary and List of Experimental Parameters
		Figures 4 and 5			Figure 6
	Data Set	1: Hck-U32L	2: Hck-U32L:PDA1	3: Hck-U32L:PDA2	4: Hck-32-L-KD	5: Hck-32-L-KD:PDA1	5: Hck-32-L-KD:PDA2
	HDX reaction detailsa	Final D2O concentration=94.7%, pHread=7.9, 23 °C
	HDX time course	10s, 1m, 10m, 1h, 4h							Replication
	HDX undeuterated controls	2	2	2	2	2	2				Number of replicates for each BAX construct listed
	Back-exchange	30-35%								Time point	1: Hck-U32L	2: Hck-U32L:PDA1	3: Hck-U32L:PDA2	4: Hck-32-L-KD	5: Hck-32-L-KD:PDA1	5: Hck-32-L-KD:PDA2
	Number of peptides	10 followed; 13 identified for only Hck-U32L			186 followed; 211 identified					undeuterated controls	2	2	2	2	2	2
	Sequence coverage	94.7			92.7					10 sec	2	2	2	2	2	2
	Average peptide length; Redundancy	13.4, 5.73								1 min	3	2	2	2	2	2
	Peptide filtering parameters	0.3 products/amino acid; 3 consecutive products								10 min	2	2	2	2	2	2
	Replicates	See replication table → → → → → → → → → → → → →								1 hour	2	2	2	2	2	2
	Repeatabilityb	<= +/- 0.25 relative Da								4 hours	2	2	2	2	2	2
	Significant differences	> 0.50 Da
		a 18-fold dilution with labeling buffer [20 mM Tris, 150 mM NaCl, 3mM TCEP, 300 μM PDA1 or PDA2, 3% DMSO, pD 8.3, 99.9% D2O]. 1:1 dilution with quench buffer [150 mM sodium phosphate pH 2.4, H2O].
		b No statistical tests were applied to the HDX MS measurements. Rather, based on measurements of mean methodological error [+/- 0.14 Da; (Houde D, Berkowitz SA, Engen JR. 2011. J. Pharm. Sci. 100(6), 2071-2086.] we chose a value (+/- 0.25 Da) well above that as the threshold for calling differences in relative deuterium incorporation measurements meaningful. See also explanations of this methodol…
		The following expanded experimental details were submitted with the PRIDE database deposition

## Sheet: Peptides followed
	Hck-U32L
	Sequence	Start	End	Length
	FLQVGGNT	32	39	8
	LQVGGNTF	33	40	8
	LQVGGNTFSKTETSASPHCPVYVPDPTST	33	61	29
	FSKTETSASPHCPVYVPDPTST	40	61	22
	SKTETSASPHCPVYVPDPTS	41	60	20
	SKTETSASPHCPVYVPDPTST	41	61	21
	SKTETSASPHCPVYVPDPTSTIKPGPNSHNSNTPGIRE	41	78	38
	SKTETSASPHCPVYVPDPTSTIKPGPNSHNSNTPGIREAGSED	41	83	43
	PCMSSKPQKPWEKDAW	243	258	16
	PCMSSKPQKPWEKDAWE	243	259	17
	Hck-32-L-KD
	Sequence	Start	End	Length
	YDYEAIHHED	90	99	10
	YDYEAIHHEDL	90	100	11
	YDYEAIHHEDLS	90	101	12
	YDYEAIHHEDLSF	90	102	13
	YDYEAIHHEDLSFQKGDQM	90	108	19
	DYEAIHHEDL	91	100	10
	YEAIHHEDL	92	100	9
	YEAIHHEDLSF	92	102	11
	EAIHHEDLSF	93	102	10
	AIHHEDL	94	100	7
	AIHHEDLSF	94	102	9
	SFQKGDQM	101	108	8
	FQKGDQM	102	108	7
	VVLEESGEWWKARSLATRKEGYIPSNY	109	135	27
	WWKARSLATRKEGYIPSNY	117	135	19
	WKARSLAT	118	125	8
	WKARSLATRKEGYIPSN	118	134	17
	WKARSLATRKEGYIPSNY	118	135	18
	LATRKEGYIPSNY	123	135	13
	ATRKEGYIPSNY	124	135	12
	RKEGYIPSN	126	134	9
	RKEGYIPSNY	126	135	10
	YVARVDSL	135	142	8
	YVARVDSLE	135	143	9
	YVARVDSLET	135	144	10
	VARVDSL	136	142	7
	VARVDSLE	136	143	8
	VARVDSLET	136	144	9
	WFFKGISRKDAE	147	158	12
	WFFKGISRKDAERQLLAPGNM	147	167	21
	FFKGISRKDAE	148	158	11
	FFKGISRKDAERQ	148	160	13
	FFKGISRKDAERQLLA	148	163	16
	FFKGISRKDAERQLLAPGNM	148	167	20
	FFKGISRKDAERQLLAPGNML	148	168	21
	FKGISRKDAE	149	158	10
	FKGISRKDAERQLLAPGNM	149	167	19
	FKGISRKDAERQLLAPGNML	149	168	20
	KGISRKDAE	150	158	9
	ISRKDAERQLLAPGNM	152	167	16
	DAERQLLAPGNM	156	167	12
	DAERQLLAPGNML	156	168	13
	AERQLLAPGNML	157	168	12
	RQLLAPGNM	159	167	9
	RQLLAPGNML	159	168	10
	FMIRDSETTKGSYSL	171	185	15
	MIRDSETTKGSY	172	183	12
	MIRDSETTKGSYSL	172	185	14
	MIRDSETTKGSYSLS	172	186	15
	MIRDSETTKGSYSLSV	172	187	16
	IRDSETTKGSYSL	173	185	13
	SLSVRDYDPRQGDTVKHYKIRTLDNGGF	184	211	28
	SVRDYDPRQGDTVKHYKIR	186	204	19
	SVRDYDPRQGDTVKHYKIRT	186	205	20
	SVRDYDPRQGDTVKHYKIRTL	186	206	21
	SVRDYDPRQGDTVKHYKIRTLDNGGF	186	211	26
	VRDYDPRQGDTVKHYKIRTLDNGGF	187	211	25
	PRQGDTVKHYKIRTL	192	206	15
	PRQGDTVKHYKIRTLDNGGF	192	211	20
	TLDNGGF	205	211	7
	YISPRSTF	212	219	8
	YISPRSTFST	212	221	10
	YISPRSTFSTL	212	222	11
	QELVDHYKKGNDGL	223	236	14
	LVDHYKKGNDGL	225	236	12
	VDHYKKGNDGL	226	236	11
	DHYKKGNDGL	227	236	10
	CQKLSVPCM	237	245	9
	PCMSSKPQKPWEKDAWEIPRE	243	263	21
	PCMSSKPQKPWEKDAWEIPRESL	243	265	23
	PCMSSKPQKPWEKDAWEIPRESLKL	243	267	25
	SSKPQKPWEKDAWE	246	259	14
	SSKPQKPWEKDAWEIPRE	246	263	18
	SSKPQKPWEKDAWEIPRES	246	264	19
	SSKPQKPWEKDAWEIPRESL	246	265	20
	SSKPQKPWEKDAWEIPRESLKL	246	267	22
	AWEIPRESL	257	265	9
	WEIPRESL	258	265	8
	IPRESLKL	260	267	8
	KLEKKLGAGQF	266	276	11
	KLEKKLGAGQFGEV	266	279	14
	KLEKKLGAGQFGEVW	266	280	15
	EKKLGAGQF	268	276	9
	EKKLGAGQFGEV	268	279	12
	EKKLGAGQFGEVW	268	280	13
	MATYNKHTKVAVKTMKPGSM	281	300	20
	ATYNKHTKVAVKTMKPGSM	282	300	19
	YNKHTKVAVKTMKPGSM	284	300	17
	YNKHTKVAVKTMKPGSMSV	284	302	19
	FLAEANV	305	311	7
	FLAEANVMKTLQHDKL	305	320	16
	LAEANVM	306	312	7
	LAEANVMKTLQHDKL	306	320	15
	AEANVMKTLQHDKL	307	320	14
	EANVMKTLQHDKL	308	320	13
	ANVMKTLQHDKL	309	320	12
	NVMKTLQHDKL	310	320	11
	VMKTLQHDKL	311	320	10
	MKTLQHDK	312	319	8
	MKTLQHDKL	312	320	9
	KTLQHDKL	313	320	8
	TLQHDKL	314	320	7
	VKLHAVVTKEPIY	321	333	13
	VKLHAVVTKEPIYIIT	321	336	16
	VKLHAVVTKEPIYIITE	321	337	17
	LHAVVTKEPIY	323	333	11
	HAVVTKEPIY	324	333	10
	VVTKEPIY	326	333	8
	VVTKEPIYIIT	326	336	11
	VVTKEPIYIITE	326	337	12
	EFMAKGSL	337	344	8
	EFMAKGSLL	337	345	9
	EFMAKGSLLD	337	346	10
	FMAKGSL	338	344	7
	FMAKGSLL	338	345	8
	FMAKGSLLD	338	346	9
	FMAKGSLLDF	338	347	10
	MAKGSLL	339	345	7
	MAKGSLLD	339	346	8
	LDFLKSDEGSKQPLPKL	345	361	17
	DFLKSDEGSKQPLPKL	346	361	16
	FLKSDEGSKQPLPKL	347	361	15
	LKSDEGSKQPLPK	348	360	13
	LKSDEGSKQPLPKL	348	361	14
	KSDEGSKQPLPKL	349	361	13
	KSDEGSKQPLPKLI	349	362	14
	SDEGSKQPLPKL	350	361	12
	SAQIAEG	365	371	7
	IAEGMAF	368	374	7
	FIEQRNYIHRDLRA	374	387	14
	FIEQRNYIHRDLRAAN	374	389	16
	FIEQRNYIHRDLRAANIL	374	391	18
	IEQRNYIHRDLRA	375	387	13
	IEQRNYIHRDLRAAN	375	389	15
	EQRNYIHRDL	376	385	10
	EQRNYIHRDLRA	376	387	12
	EQRNYIHRDLRAAN	376	389	14
	EQRNYIHRDLRAANI	376	390	15
	YIHRDLRA	380	387	8
	YIHRDLRAAN	380	389	10
	IHRDLRA	381	387	7
	ILVSASL	390	396	7
	VCKIADF	397	403	7
	VCKIADFGL	397	405	9
	FGLARVIEDNE	403	413	11
	GLARVIEDNE	404	413	10
	ARVIEDNE	406	413	8
	ARVIEDNEY	406	414	9
	ARVIEDNEYTAREGAKF	406	422	17
	RVIEDNE	407	413	7
	YTAREGAKF	414	422	9
	YTAREGAKFPIKWTAPEA	414	431	18
	YTAREGAKFPIKWTAPEAINF	414	434	21
	TAREGAKF	415	422	8
	PIKWTAPEA	423	431	9
	PIKWTAPEAINF	423	434	12
	TIKSDVWS	438	445	8
	TIKSDVWSF	438	446	9
	MEIVTYGRIPYPGMSNPEVIRA	451	472	22
	EIVTYGRIPYPGMSNPEV	452	469	18
	EIVTYGRIPYPGMSNPEVIRA	452	472	21
	IVTYGRIPYPGMSNPEV	453	469	17
	IVTYGRIPYPGMSNPEVIRA	453	472	20
	IVTYGRIPYPGMSNPEVIRALERG	453	476	24
	YGRIPYPGMSNPEV	456	469	14
	YGRIPYPGMSNPEVIRA	456	472	17
	YGRIPYPGMSNPEVIRALERG	456	476	21
	GRIPYPGMSNPEV	457	469	13
	GRIPYPGMSNPEVIRA	457	472	16
	IRALERG	470	476	7
	LERGYRMPRPENC	473	485	13
	LERGYRMPRPENCPEEL	473	489	17
	YRMPRPENC	477	485	9
	YRMPRPENCPEEL	477	489	13
	RPENCPEEL	481	489	9
	MRCWKNRPEERPTF	494	507	14
	MRCWKNRPEERPTFE	494	508	15
	RCWKNRPEERPTF	495	507	13
	RCWKNRPEERPTFE	495	508	14
	WKNRPEERPTF	497	507	11
	WKNRPEERPTFE	497	508	12
	EYIQSVL	508	514	7
	YIQSVLDD	509	516	8
	FYTATESQ	517	524	8
	YTATESQ	518	524	7
	YTATESQY*EEIP	518	529	12

## Sheet: Figures 4 and 5
			Relative Deuterium Incorporation																																												Relative Deuterium Incorporation (average)
										Hck-U32L												Hck-U32L:PDA1												Hck-U32L:PDA2
										Replicate 1						Replicate 2						Replicate 1						Replicate 2						Replicate 1						Replicate 2
			Sequence	Start	End	MHP	RT	Max Uptake		0.167	1	10	60	240		0.167	1	10	60	240		0.167	1	10	60	240		0.167	1	10	60	240		0.167	1	10	60	240		0.167	1	10	60	240			Sequence	Start	End
			FLQVGGNT	32	39	835.431	3.45134	7		4.95591	4.85635	5.0049	4.99212	4.97766		4.87668	4.77724	4.80741	4.83001	4.82136		4.39266	4.40511	4.31984	4.36725	4.34889		4.47396	4.47535	4.33884	4.46729	4.47269		4.91043	4.85438	4.89601	4.93515	4.93695		4.77018	4.80058	4.76262	4.83533	4.86983			FLQVGGNT	32	39
			LQVGGNTF	33	40	835.431	4.01701	7		4.99127	4.92716	5.11234	5.1732	5.07993		5.08609	5.00554	5.0388	5.05226	5.03533		4.00668	3.98273	3.95427	4.07928	3.99286		4.38626	4.36388	4.19464	4.40694	4.38799		4.99453	4.98969	5.0252	5.03406	5.03153		4.94155	4.93453	4.91773	5.00606	5.05196			LQVGGNTF	33	40
			LQVGGNTFSKTETSASPHCPVYVPDPTST	33	61	3020.43	4.05456	24		15.9294	15.6345	16.4795	16.6915	16.0641		16.1473	15.9127	16.1107	15.9711	15.9745		13.1456	13.2108	13.1001	13.2989	13.1575		14.1361	14.0515	13.7326	13.8863	13.9121		15.7503	15.7678	15.9466	16.0279	15.9273		15.7577	15.8021	15.894	16.0367	16.1803			LQVGGNTFSKTETSASPHCPVYVPDPTST	33	61
			FSKTETSASPHCPVYVPDPTST	40	61	2351.09	4.00814	17		10.491	10.3194	10.8127	10.8485	10.6836		10.672	10.4745	10.5302	10.6073	10.5458		8.69056	8.76136	8.68184	8.81381	8.75139		9.11563	8.99416	8.95049	9.09145	9.06036		10.3531	10.2659	10.5414	10.482	10.4498		10.4177	10.3815	10.4491	10.5329	10.6345			FSKTETSASPHCPVYVPDPTST	40	61
			SKTETSASPHCPVYVPDPTS	41	60	2102.97	3.70376	15		9.43268	9.22208	9.61727	9.60431	9.43484		9.61953	9.37296	9.57226	9.61862	9.45199		7.51956	7.47501	7.4767	7.52252	7.4145		8.37488	8.27815	7.88691	8.49156	8.44355		9.14213	9.21727	9.23659	9.40907	9.25358		9.38504	9.23537	9.36641	9.49697	9.63117			SKTETSASPHCPVYVPDPTS	41	60
			SKTETSASPHCPVYVPDPTST	41	61	2204.02	3.53416	16		10.0991	9.98654	10.3504	10.3935	10.243		10.3944	10.2548	10.2649	10.3919	10.2383		8.34371	8.29222	8.26828	8.42933	8.29979		8.94314	8.81911	8.59903	9.02657	9.07769		10.0741	10.1346	10.1842	10.2643	10.1887		10.2099	10.2078	10.258	10.2782	10.3228			SKTETSASPHCPVYVPDPTST	41	61
			SKTETSASPHCPVYVPDPTSTIKPGPNSHNSNTPGIRE	41	78	4002.93	3.49146	30		17.828	17.5374	18.333	18.6655	18.1597		18.2848	17.8565	17.9716	18.1223	18.0129		14.7668	14.852	14.7157	14.9517	14.8886		15.3542	15.3762	15.229	15.3716	15.4901		17.7442	17.765	17.9389	18.0025	17.9217		17.8228	17.7539	17.8865	17.9809	18.2225			SKTETSASPHCPVYVPDPTSTIKPGPNSHNSNTPGIRE	41	78
			SKTETSASPHCPVYVPDPTSTIKPGPNSHNSNTPGIREAGSED	41	83	4462.09	3.48391	35		20.6932	20.3441	21.2057	21.3273	21.021		21.1434	20.8119	20.9476	21.2294	21.022		17.5007	17.3481	17.363	17.6202	17.3515		17.951	17.8985	17.8451	17.94	17.9842		20.5913	20.6035	20.7395	20.8488	20.7499		20.7722	20.7463	20.7121	21.0673	21.3073			SKTETSASPHCPVYVPDPTSTIKPGPNSHNSNTPGIREAGSED	41	83
			YDYEAIHHED	90	99	1291.52	2.91906	9		2.36779	2.98817	3.5217	3.6599	3.94631		2.44041	3.04909	3.66393	3.82563	3.97365		2.34796	2.81477	2.82371	2.95499	3.06908		2.49809	2.84405	2.79416	3.2215	3.32382		2.18585	2.91921	3.2356	3.24637	3.24275		2.43053	2.98975	3.05772	3.30694	3.60525			YDYEAIHHED	90	99
			YDYEAIHHEDL	90	100	1404.61	3.6017	10		1.81302	2.49107	3.22731	3.66421	3.99361		2.13962	2.8569	3.56912	4.00725	4.34951		1.75836	2.20306	2.42307	2.90222	3.15656		2.21332	2.61023	2.80486	3.34912	3.67148		1.81023	2.48168	2.70987	2.96879	3.32368		2.13391	2.70395	2.87795	3.20926	3.67314			YDYEAIHHEDL	90	100
			YDYEAIHHEDLS	90	101	1491.64	3.35119	11		2.01507	2.80658	4.1065	4.72739	5.14036		2.14164	2.94374	4.25199	4.75493	5.10663		1.98105	2.55927	3.25203	3.96304	4.27258		2.13002	2.68554	3.42921	4.1645	4.39041		1.98124	2.7377	3.44231	4.02308	4.40704		2.16122	2.78964	3.50186	3.99975	4.43546			YDYEAIHHEDLS	90	101
			YDYEAIHHEDLSF	90	102	1638.71	4.31633	12		1.80652	2.4638	3.76245	4.40286	5.25849		2.13101	2.72206	4.20503	4.85328	5.69245		1.73738	2.32916	3.04572	3.78654	4.25277		2.13903	2.71206	3.46307	4.10743	4.61331		1.81591	2.51273	3.2441	3.75389	4.26725		2.13294	2.73419	3.49269	4.00844	4.59438			YDYEAIHHEDLSF	90	102
			YDYEAIHHEDLSFQKGDQM	90	108	2326.01	3.92483	18		1.85809	2.99903	5.28166	7.1978	9.54456		2.23433	3.37844	5.93361	7.91728	10.0598		1.98121	2.79181	4.2594	5.44659	6.75485		2.24163	3.23488	4.69448	6.08579	7.41669		1.87834	2.99048		5.49587	6.66935		2.29544	3.36277	4.9474	6.05243	7.31959			YDYEAIHHEDLSFQKGDQM	90	108
			DYEAIHHEDL	91	100	1241.54	3.60033	9		1.80286	2.49611	3.31929	3.66334	4.11966		2.16451	2.79862	3.49627	3.87941	4.22144		1.80862	2.27553	2.47809	2.99744	3.23642		2.0664	2.49557	2.62134	3.22365	3.53713		1.82696	2.58213	2.7244	2.9476	3.3753		2.05413	2.64623	2.77374	3.0542	3.60781			DYEAIHHEDL	91	100
			YEAIHHEDL	92	100	1126.52	2.92313	8		1.22548	1.80558	2.56213	2.73233	2.66562		1.44528	1.98426	2.6777	2.88315	2.87094		1.31027	1.67762	1.88497	2.38874	2.44858		1.5305	1.78481	2.00911	2.62995	2.72558		1.251	1.70302	1.97947	2.16762	2.55247		1.38989	1.8324	1.96509	2.36776	2.70391			YEAIHHEDL	92	100
			YEAIHHEDLSF	92	102	1360.62	3.88686	10		1.14134	1.68951	2.86627	3.55584	4.03184		1.19456	1.91059	3.19394	3.77653	4.13956		1.07666	1.52424	2.18353	2.80497	3.21864		1.24482	1.69464	2.50133	3.14511	3.5535		1.1603	1.66969	2.30133	2.8217	3.2528		1.28021	1.81909	2.55626	2.99103	3.5209			YEAIHHEDLSF	92	102
			EAIHHEDLSF	93	102	1197.55	3.61847	9		0.950299	1.08376	2.31004	2.97103	3.44824		0.980502	1.29693	2.50499	3.1261	3.42519		0.834597	0.911707	1.58499	2.36301	2.68074		0.927272	1.12856	1.86025	2.60323	2.97464		0.920331	0.993165	1.60881	2.08733	2.5822		0.947855	1.09276	1.75449	2.25551	2.72399			EAIHHEDLSF	93	102
			AIHHEDL	94	100	834.41	2.1621	6		0.313778	0.361504	0.986168	1.27425	1.23938		0.401499	0.614718	1.21719	1.41539	1.41574		0.387934	0.421141	0.511454	1.04562	1.31117		0.398661	0.451288	0.68464	1.28281	1.40967		0.269861	0.201233	0.361344	0.551813	0.91447		0.317808	0.386022	0.389529	0.780416	1.16914			AIHHEDL	94	100
			AIHHEDLSF	94	102	1068.51	3.50516	8		0.200784	0.343409	1.33337	2.0573	2.54935		0.271892	0.577515	1.83143	2.23143	2.6819		0.355066	0.444766	1.21455	1.8339	2.16445		0.180571	0.36643	1.05852	1.77947	2.05538		0.16276	0.231593	0.823703	1.26764	1.72463		0.153913	0.351916	0.92	1.34474	1.83238			AIHHEDLSF	94	102
			SFQKGDQM	101	108	940.419	2.50458	7		0.255254	0.461929	1.27317	1.77381	2.37093		0.358692	0.679969	1.84555	3.16361	4.36423		0.171735	0.415479	1.15466	1.61235	1.99382		0.252751	0.598041	1.47224	2.28045	3.24133		0.201041	0.431708	1.23303	1.95349	2.30435		0.089576	0.572254	1.34009	1.99926	2.95535			SFQKGDQM	101	108
			FQKGDQM	102	108	853.387	2.27707	6		0.232034	0.499861	1.43507	2.38815	3.77699		0.166346	0.61294	1.67336	2.83818	3.81985		0.175629	0.486075	1.33737	2.00849	2.67025		0.150375	0.557565	1.42043	2.13162	2.86483		0.077371	0.390659	1.15614	1.79987	2.19496		0.132717	0.448047	1.27261	1.88191	2.40275			FQKGDQM	102	108
			VVLEESGEWWKARSLATRKEGYIPSNY	109	135	3168.61	4.41069	25		6.50285	8.03591	10.6373	14.3217	17.4873		6.76284	8.41531	11.1384	15.2665	17.5842		5.9965	7.46133	9.45136	12.0418	13.8731		6.35555	7.72603	9.80183	12.5025	14.57		6.38601	7.97305	9.8311	11.7942	13.5057		6.61221	8.23105	9.96213	12.1447	14.0087			VVLEESGEWWKARSLATRKEGYIPSNY	109	135
			WWKARSLATRKEGYIPSNY	117	135	2326.21	3.84393	17		3.86168	5.06823	6.9262	9.34492	11.6278		3.93705	5.32608	7.37977	10.0447	11.7562		3.3701	4.52516	5.68165	7.28313	8.76789		3.50138	4.63266	5.91389	7.42044	8.78059		3.7736	5.00995	6.28675	7.49747	8.61346		3.86719	5.19388	6.05822	7.51269	8.86247			WWKARSLATRKEGYIPSNY	117	135
			WKARSLAT	118	125	932.531	2.61346	7		2.45915	2.92162	3.21199	3.84613	5.00169		2.51394	2.90935	3.31127	4.16737	5.20521		2.36618	2.90839	3.06008	3.34167	4.02311		2.43228	2.8824	2.89253	3.46591	4.14207		2.38483	2.87471	3.0407	3.23324	3.65898		2.44103	2.91798	3.01093	3.28745	3.74671			WKARSLAT	118	125
			WKARSLATRKEGYIPSN	118	134	1977.07	2.89956	15		4.10205	5.43309	6.73938	8.51507	10.3708		4.25896	5.58052	6.92188	8.9028	10.5709		3.66089	5.05326	5.86588	6.82418	7.87439		3.96501	5.30453	5.93836	7.10315	8.38307		3.88609	5.24372	5.9738	6.78609	7.54747		4.21172	5.41551	6.06632	6.81128	7.82524			WKARSLATRKEGYIPSN	118	134
			WKARSLATRKEGYIPSNY	118	135	2140.13	3.33225	16		3.84284	4.98515	6.61671	8.63816	10.755		3.7423	5.08597	6.85649	8.93951	10.4668		3.26784	4.47	5.44609	6.68471	7.99512		3.3531	4.5843	5.54809	7.05344	8.49967		3.78422	4.99584	5.77473	6.76393	7.89011		3.57114	4.71172	5.55229	6.65719	7.93437			WKARSLATRKEGYIPSNY	118	135
			LATRKEGYIPSNY	123	135	1511.79	3.33005	11		2.42901	3.0771	4.44945	5.83654	7.29877		2.50738	3.49268	4.70865	6.51417	7.49328		1.99377	2.61925	3.26172	4.41074	5.4963		2.2898	2.90621	3.67143	4.94515	5.81781		2.26794	2.99249	3.57274	4.52895	5.2131		2.50177	3.20544	3.76438	4.72157	5.67335			LATRKEGYIPSNY	123	135
			ATRKEGYIPSNY	124	135	1398.7	3.21564	10		1.50961	2.2113	3.58227	4.93887	6.2807		1.65179	2.55011	3.87498	5.34209	6.31683		1.19434	1.76517	2.67947	3.64419	4.48651		1.37469	2.20461	2.9214	4.05539	4.97014		1.4528	2.01277	2.73961	3.50289	4.29638		1.54123	2.32925	2.96174	3.81079	4.7694			ATRKEGYIPSNY	124	135
			RKEGYIPSN	126	134	1063.55	2.35594	7		1.17208	1.56026	2.41929	3.39259	4.53713		1.13324	1.80175	2.63341	3.92622	4.70998		0.981446	1.35105	2.15426	2.79309	3.30126		1.20137	1.60407	2.25086	2.95389	3.56372		0.886514	1.1677	1.66663	2.41849			1.06435	1.48245	1.83085	2.37972	2.89995			RKEGYIPSN	126	134
			RKEGYIPSNY	126	135	1226.62	3.20737	8		0.90998	1.3097	2.26456	3.62193	5.01121		1.04521	1.61935	2.74211	4.24508	5.20185		0.822724	1.22192	1.82708	2.76443	3.64397		0.852724	1.29488	1.94494	3.05154	3.90783		0.984654	1.27273	1.68797	2.5252	3.26096		0.942154	1.33437	1.70346	2.65286	3.45291			RKEGYIPSNY	126	135
			YVARVDSL	135	142	922.499	3.37416	7		3.11076	3.45864	3.84575	4.20315	4.7351		3.31536	4.00755	4.13	4.63138	4.95713		2.90455	3.34743	3.5927	3.94053	4.24054		3.2685	3.77868	3.85776	4.28837	4.73244		3.05743	3.39728	3.7367	4.03974	4.34438		3.29214	3.84526	4.13907	4.23044	4.70489			YVARVDSL	135	142
			YVARVDSLE	135	143	1051.54	3.24336	8		3.65848	4.16281	4.547	4.86771	5.35618		3.76926	4.22002	4.53579	5.07512	5.30061		3.47365	3.97371	4.23213	4.58593	4.83383		3.51275	4.0537	4.27179	4.54822	4.98481		3.67643	4.18269	4.52296	4.63366	5.10024		3.53048	4.10176	4.37879	4.54061	5.00634			YVARVDSLE	135	143
			YVARVDSLET	135	144	1152.59	3.26315	9		4.73608	5.14613	5.58273	6.01089	6.34289		4.82317	5.91854	5.97709	6.0916	6.11645		4.38234	4.86752	5.21639	5.50055	5.7477		4.53616	5.20398	4.99698	5.29514	5.19441								4.59297	5.96085	5.95916	6.1564	6.11207			YVARVDSLET	135	144
			VARVDSL	136	142	759.436	2.84234	6		2.96254	3.3537	3.68717	3.81535	3.95385		3.39978	3.88705	4.11962	4.2774	4.40981		2.84421	3.28361	3.48693	3.62526	3.7387		3.30654	3.93114	4.00229	4.13797	4.25394		2.93051	3.27376	3.60094	3.71758	3.77104		3.26095	3.84637	4.05645	4.11751	4.26624			VARVDSL	136	142
			VARVDSLE	136	143	888.479	2.73103	7		3.67995	4.08312	4.51958	4.55697	4.72947		4.07988	4.59931	4.79132	5.00281	5.01262		3.54229	4.04101	4.25434	4.416	4.4065		3.99579	4.54709	4.68108	4.79332	4.89788		3.53012	4.0278	4.38826	4.46525	4.5174		3.99101	4.47687	4.77223	4.87199	4.90003			VARVDSLE	136	143
			VARVDSLET	136	144	989.526	2.79559	8		4.38815	4.83466	5.27539	5.36336	5.5103		4.63736	5.08575	5.32142	5.47087	5.55267		4.26609	4.81694	5.05485	5.11216	5.12697		4.48294	5.04485	5.11115	5.24465	5.2996		4.30352	4.76963	5.22899	5.25247	5.28763		4.43801	5.02001	5.28609	5.34719	5.44468			VARVDSLET	136	144
			WFFKGISRKDAE	147	158	1483.77	3.9737	11		3.42222	4.07898	4.633	5.50355	6.20428		3.73765	4.26094	4.77549	5.60376	6.35078		2.84914	3.58133	3.86625	4.82773	5.44089		3.23818	3.85297	4.23572	5.15345	5.80288		3.4678	4.34215	4.71172	5.60831	6.31171		3.65329	4.28523	4.71446	5.61659	6.4741			WFFKGISRKDAE	147	158
			WFFKGISRKDAERQLLAPGNM	147	167	2464.29	4.82372	19		5.8441	6.64692	7.49039	8.91039	11.3603		6.1555	7.06008	7.77836	9.71265	11.9061		5.41628	6.87807	7.83586	9.75279	12.3096		5.78913	6.92057	7.55009	9.57733	11.7023		5.68438	7.01451	7.70095	9.57346	12.0482		6.1115	7.13414	7.79309	9.74917	12.0929			WFFKGISRKDAERQLLAPGNM	147	167
			FFKGISRKDAE	148	158	1297.69	2.73768	10		3.56482	4.1577	4.46856	5.04432	5.67437		3.87917	4.38842	4.55752	5.11293	5.74559		3.13012	3.85415	4.00928	4.57711	5.22452		3.55287	4.12646	4.11942	4.8388	5.47026		3.47114	4.18546	4.41301	4.99262	5.61114		3.79465	4.33085	4.51855	5.02193	5.7543			FFKGISRKDAE	148	158
			FFKGISRKDAERQ	148	160	1581.85	2.55283	12		4.03744	4.79036	5.25759	6.03536	7.70972		4.27977	4.82231	4.88487	6.3695	7.85151		3.81084	4.47946	4.75033	6.14716	7.6647		4.06801	4.69501	5.07385	6.7267	7.70378		3.97281	4.86421	5.16306	6.59193	7.68501		4.64365	5.32975	5.06457	6.04504	8.06338			FFKGISRKDAERQ	148	160
			FFKGISRKDAERQLLA	148	163	1879.05	3.61751	15		4.13077	4.93517	5.31728	7.02971	8.91825		4.38831	4.90414	5.52439	6.93789	9.07015		3.65659	4.47337	4.99414	6.57338	8.94938		3.91128	4.45288	4.78025	6.17336	8.62431		4.11687	5.14956	5.60817	7.01265	9.43499		4.24665	4.99223	5.36125	6.80947	9.1841			FFKGISRKDAERQLLA	148	163
			FFKGISRKDAERQLLAPGNM	148	167	2278.21	4.18055	18		5.82665	6.59704	7.43683	8.81449	10.6969		6.21612	7.09412	7.85749	9.22534	11.4882		5.39344	6.76894	7.30541	8.9644	11.1609		5.56668	6.69479	7.16987	8.64876	10.7545		5.69012	6.99904	7.6461	9.20684	11.3223		6.18552	7.30205	7.77693	9.19754	11.5037			FFKGISRKDAERQLLAPGNM	148	167
			FFKGISRKDAERQLLAPGNML	148	168	2391.3	4.50908	19		6.71188	7.62743	8.33823	9.53157	11.7609		7.05727	7.9738	8.55889	9.94288	12.1467		6.47141	7.6944	8.05695	10.0102	12.6896		6.62321	7.63686	8.02709	9.51884	11.5933		6.69665	7.9663	8.55518	10.2207	12.4186		6.97222	7.97591	8.58989	9.98491	12.217			FFKGISRKDAERQLLAPGNML	148	168
			FFKGISRKDAERQLLAPGNMLGSF	148	171	2682.42	4.66678	22								6.26114	7.08276	7.7231	9.65497	12.6768								5.68176	6.73179	7.22123	9.31601	12.3894								6.15726	7.09979	7.87141	9.69709	12.5945			FFKGISRKDAERQLLAPGNMLGSF	148	171
			FKGISRKDAE	149	158	1150.62	2.7164	9		3.14309	3.675	4.0191	4.481	5.09443		3.59184	4.03497	4.00685	4.71033	5.13069		3.00091	3.72447	3.9027	4.42551	5.05246		3.30214	3.72793	3.80241	4.25324	4.95704		3.06762	3.73514	3.87875	4.47208	5.03738		3.46602	3.85036	4.10638	4.63239	5.08282			FKGISRKDAE	149	158
			FKGISRKDAERQLLAPGNM	149	167	2131.14	3.65601	17		5.3714	6.4312	7.04033	8.47627	10.5306		5.69426	6.70897	7.06036	8.72883	10.9661		4.92581	6.25177	6.64091	8.38435	10.5782		5.19935	6.28259	6.66644	8.13161	10.4304		5.29767	6.67305	7.27662	8.77038	11.159		5.62365	6.68215	7.1487	8.59736	10.8055			FKGISRKDAERQLLAPGNM	149	167
			FKGISRKDAERQLLAPGNML	149	168	2244.23	4.44118	18		6.1187	7.00356	7.67719	8.939	11.0766		6.5671	7.62506	8.13127	9.47114	11.8667		5.64842	7.16429	7.62836	9.2647	11.5692		6.19293	7.3353	7.53112	9.08202	11.2884		6.11475	7.25311	7.89269	9.43099	11.7409		6.6844	7.62476	8.11066	9.74615	11.9454			FKGISRKDAERQLLAPGNML	149	168
			KGISRKDAE	150	158	1003.55	2.73065	8		2.68135	3.21267	3.43362	3.84615	4.44651								2.34376	2.98434	3.06568	3.34147	3.86022								2.77367	3.14211	3.43544	3.83278	4.26891									KGISRKDAE	150	158
			ISRKDAERQLLAPGNM	152	167	1798.96	3.53706	14		3.85947	4.58074	5.00236	6.29326	8.77921		4.06552	4.76943	5.00011	6.53322	8.7674		3.40959	4.34439	4.65674	6.35301	8.68267		3.65461	4.29981	4.51703	6.17122	8.61107		3.93395	4.83186	5.05824	6.71211	9.35305		3.86644	4.59182	4.97918	6.53935	8.67347			ISRKDAERQLLAPGNM	152	167
			DAERQLLAPGNM	156	167	1314.65	3.98801	10		1.99151	2.4842	2.80461	3.92515	5.71639		2.1772	2.53316	2.80526	3.91605	5.83494			2.23285	2.62694	3.95165	5.68735		1.86385	2.21839	2.51785	3.75733	5.53103		2.03085	2.56934	2.92516	4.1778	6.09065		2.05762	2.46302	2.8093	4.00028	5.78475			DAERQLLAPGNM	156	167
			DAERQLLAPGNML	156	168	1427.73	4.67263	11		3.01946	3.4845	3.85622	5.05302	6.69763		3.14755	3.5674	3.89466	5.15252	6.88918		2.71872	3.29012	3.51568	4.81197	6.72687		2.87811	3.37517	3.60521	4.81741	6.50631		2.9797	3.57674	3.95568	5.17269	7.05517		3.13715	3.51967	3.90378	5.11052	6.83448			DAERQLLAPGNML	156	168
			AERQLLAPGNML	157	168	1312.7	4.44685	10		2.91704	3.36462	3.83993	4.64438	5.92839		3.37964	3.60301	3.76897	4.76279	6.01767		2.5417	2.84845	3.31103	3.90982	5.12736		2.72727	3.05327	3.35694	4.12474	5.30396		2.80096	3.50091	3.99839	4.62937	6.24787		3.05088	3.42226	3.85056	4.62886	5.84542			AERQLLAPGNML	157	168
			RQLLAPGNM	159	167	999.54	3.5991	7		1.76629	2.18658	2.33192	2.66667	3.37095		2.19708	2.51777	2.63272	2.94822	3.71357		1.65653	2.15188	2.21621	2.65569	3.45399		2.12206	2.48626	2.49931	2.83628	3.54346		1.75883	2.21368	2.41398	2.78739	3.60939		2.17516	2.49204	2.55421	3.00859	3.62766			RQLLAPGNM	159	167
			RQLLAPGNML	159	168	1112.62	4.35738	8		2.62399	3.03392	3.25476	3.61177	4.25316		2.78739	3.11525	3.16436	3.57885	4.21847		2.18685	2.66569	2.7922	3.14765	3.85174		2.37876	2.74093	2.79571	3.15546	3.7588		2.58351	3.07897	3.22776	3.61865	4.40475		2.64636	3.02833	3.19734	3.51006	4.1286			RQLLAPGNML	159	168
			FMIRDSETTKGSYSL	171	185	1734.84	3.94689	14			5.81358	6.19541	6.22742	7.48501		5.68405	5.51617	6.31107	6.11313	7.2721			5.32026	5.36928	6.03832	7.21749		5.30622	5.49925	5.58373	6.17632	7.06335		5.80142	5.9689	6.30469	6.97304	8.18954		5.7074	6.0026	6.31901	6.81431	7.95477			FMIRDSETTKGSYSL	171	185
			MIRDSETTKGSY	172	183	1387.65	2.42204	11		5.65165	5.80147	6.16488	6.21338	6.37613		5.69494	5.7956	6.15742	6.14946	6.3021		5.16134	5.47601	5.64071	5.76875	6.01318		5.42706	5.71977	5.60834	5.80919	5.97226		5.40786	5.61937	5.9303	6.00328	6.06903		5.47096	5.60544	5.71358	6.14279	6.10403			MIRDSETTKGSY	172	183
			MIRDSETTKGSYSL	172	185	1587.77	3.24396	13		5.205	5.26094	5.87921	5.62129	6.42542		5.24356	5.26159	5.71599	5.6615	6.32747		4.57494	4.83864	4.8613	5.40147	6.26669		5.03817	5.3795	5.30402	5.68462	6.27664		5.24827	5.44553	5.73047	6.28634	7.06187		5.23641	5.52133	5.63109	6.06524	6.66684			MIRDSETTKGSYSL	172	185
			MIRDSETTKGSYSLS	172	186	1674.8	2.9676	14		5.65169	5.72558	6.44705	6.17981	7.24124		6.06492	6.13878	6.58703	6.61413	7.23528		4.92032	5.28595	5.44258	6.10583	7.14289		5.78887	6.04294	6.11073	6.40665	7.2187		5.7673	5.92898	6.34072	6.97996	8.14718		5.97369	6.25354	6.52819	6.89173	7.72948			MIRDSETTKGSYSLS	172	186
			MIRDSETTKGSYSLSV	172	187	1773.87	3.54325	15		5.89395	5.88112	6.78425	6.53979	7.67467		5.93288	5.97891	6.46297	6.70797	7.38876		5.12411	5.36435	5.51772	6.19754	7.51714		5.74464	6.00148	6.06991	6.31369	7.44416		5.89791	6.04699	6.4726	7.18363	8.56541		5.95228	6.18756	6.45179	6.67035	7.96506			MIRDSETTKGSYSLSV	172	187
			IRDSETTKGSYSL	173	185	1456.73	3.0095	12		5.19573	5.22213	5.67293	5.70378	6.2606		5.3656	5.47117	5.70832	5.79372	6.18484		4.57545	4.8233	4.95087	5.34147	5.89961		5.13112	5.30912	5.20888	5.59172	6.018		5.16634	5.29739	5.48473	5.94984	6.53447		5.14277	5.49358	5.63819	5.92639	6.41141			IRDSETTKGSYSL	173	185
			SLSVRDYDPRQGDTVKHYKIRTLDNGGF	184	211	3237.64	3.77989	26		7.03148		10.2829	11.6701	12.8313		7.30021	8.72543	10.3501	11.4328	12.6074		6.42617	7.91196	9.39254	10.9767	12.7805		6.49274	8.07694	9.25673	10.2336	11.3661		7.00346	8.45861	10.2635		13.3617		7.2672	8.69548	10.2481	11.1215	12.5132			SLSVRDYDPRQGDTVKHYKIRTLDNGGF	184	211
			SVRDYDPRQGDTVKHYKIR	186	204	2333.21	2.76886	17		4.37715	4.82354	6.09126	7.22821	8.13739		4.70969	5.17157	6.48871	7.37801	8.31034		3.92032	4.55618	5.64826	6.75613	8.02967		4.2234	4.9777	6.04805	6.86075	7.7495		4.33483	4.98084	6.32462	7.28142	8.51594		4.56047	5.25505	6.49023	7.21395	8.14446			SVRDYDPRQGDTVKHYKIR	186	204
			SVRDYDPRQGDTVKHYKIRT	186	205	2434.26	2.84011	18		4.66489	5.68677	7.06905	8.14166	9.12605		5.02882	5.98673	7.29874	8.02472	9.04557		4.26169	5.30505	6.48407	7.76403	9.15341		4.60133	5.79413	6.78272	7.65093	8.50665		4.81703	5.90088	7.20135	8.41904	9.52833		4.82301	6.05548	7.20884	8.1178	8.98663			SVRDYDPRQGDTVKHYKIRT	186	205
			SVRDYDPRQGDTVKHYKIRTL	186	206	2547.34	3.16471	19		4.67145	5.88034	7.7429	8.9963	9.74005		4.89923	6.37429	7.79437	8.7455	9.50703		4.2181	5.40376	7.21213	8.06264	9.61585		4.5217	5.98101	7.30128	8.2075	8.92231		4.65537	6.11561	7.86174	8.97265	10.0569		4.83945	6.2918	7.86496	8.68444	9.67142			SVRDYDPRQGDTVKHYKIRTL	186	206
			SVRDYDPRQGDTVKHYKIRTLDNGGF	186	211	3037.52	3.51399	24		7.24487	8.43638	10.3419	11.4523	12.3569		7.3989	8.70486	10.3574	11.1982	12.1502		6.41043	7.80204	9.24258	10.4088	11.7783		6.54784	8.00647	9.23091	10.1813	11.0303		7.12826	8.47664	10.2858	11.3797	12.748		7.30176	8.75802	10.2787	11.09	12.0636			SVRDYDPRQGDTVKHYKIRTLDNGGF	186	211
			VRDYDPRQGDTVKHYKIRTLDNGGF	187	211	2950.49	3.44223	23		6.97325	8.15949	9.90416	10.9049	11.5722		7.20016	8.50205	9.86514	10.8339	11.5316		6.10596	7.43184	8.73369	9.86252	10.6959		6.4854	7.89868	8.92352	9.91369	10.5733		6.90795	8.35148	9.99107	10.8762	11.9019		7.1436	8.56394	9.92735	10.7962	11.5002			VRDYDPRQGDTVKHYKIRTLDNGGF	187	211
			PRQGDTVKHYKIRTL	192	206	1812.02	3.16426	14		4.0159	5.12342	6.4262	7.18642	7.40342		4.50729	5.59568	6.1662	6.27366	6.85624		3.57017	5.15601	5.7351		6.25773		3.6088	5.0507	6.36678	6.49401	6.42124		4.10091	5.05084	6.27076	7.02384	7.61955		4.57954	5.45701	6.56617	6.5188	6.633			PRQGDTVKHYKIRTL	192	206
			PRQGDTVKHYKIRTLDNGGF	192	211	2302.21	3.51279	18		6.50861	7.36603	8.42325	9.08506	9.49383		6.61551	7.58578	8.46932	8.99047	9.37328		5.77886	6.97301	7.69818	8.02262	8.66515		6.05985	7.15649	7.60804	8.03066	8.36118		6.34157	7.12327	7.95373	8.70983	9.18498		6.81975	7.97813	8.61482	9.29789	9.59138			PRQGDTVKHYKIRTLDNGGF	192	211
			TLDNGGF	205	211	723.331	3.70409	6		2.7898	2.80289	2.8024	2.90329	3.02299		2.8321	2.8006	2.80379	2.895	2.97338		2.33122	2.34623	2.31287	2.39618	2.58355		2.49735	2.48933	2.45843	2.57463	2.69279		2.81637	2.79456	2.88014	2.92812	3.1455		2.75201	2.75658	2.75069	2.83792	2.98209			TLDNGGF	205	211
			YISPRSTF	212	219	970.499	3.51167	6		2.8818	3.34763	3.48323	3.71471	4.07097		3.06024	3.31061	3.48475	3.70896	4.0734		2.5726	3.00855	3.07192	3.2977	3.69172		2.74239	3.07534	3.09789	3.3573	3.74199		2.83515	3.27424	3.41967	3.66501	4.04271		2.97225	3.28734	3.40168	3.62804	4.01709			YISPRSTF	212	219
			YISPRSTFST	212	221	1158.58	3.37232	8		3.53073	4.22368	4.4859	5.31857	5.60392								3.15566	3.54548	3.83243	4.5289	4.87578								3.91574	4.38635	4.51617	5.61614	6.19977									YISPRSTFST	212	221
			YISPRSTFSTL	212	222	1271.66	4.2473	9		3.43252	4.04851	4.50779	5.18054	5.58755		3.57601	3.9869	4.3034	5.01961	5.51702		2.52115	3.00923	3.27621	3.91846	4.32754		2.87989	3.36422	3.51499	4.29529	4.67358		3.37353	4.04884	4.40872	5.16898	5.55605		3.48302	3.93092	4.3086	5.02203	5.46387			YISPRSTFSTL	212	222
			QELVDHYKKGNDGL	223	236	1615.81	2.95289	13		3.05797	3.41341	3.77861	3.93091	4.18699		3.31056	3.63845	3.89104	3.9883	4.31854		2.75575	3.18786	3.52465	3.72322	4.22144		3.01147	3.41746	3.55862	3.74844	4.08332		3.06376	3.43086	3.79687	3.94659	4.30352		3.21129	3.59011	3.84633	3.93452	4.24301			QELVDHYKKGNDGL	223	236
			LVDHYKKGNDGL	225	236	1358.71	2.43866	11		2.83462	3.13042	3.47378	3.54327	3.72954		3.18227	3.45417	3.67091	3.80544	4.0468		2.72475	3.0252	3.24095	3.35259	3.66466		3.0089	3.38875	3.49092	3.65681	3.88702		2.69383	3.01161	3.33894	3.42068	3.64934		3.04158	3.46661	3.56646	3.73204	3.92823			LVDHYKKGNDGL	225	236
			VDHYKKGNDGL	226	236	1245.62	2.02044	10		2.95019	3.22519	3.55835	3.62428	3.85461		3.38256	3.70031	3.91796	4.01282	4.29495		2.8457	3.19656	3.41673	3.56664	3.85972		3.27875	3.67474	3.77336	3.95876	4.15189		2.85225	3.12173	3.42649	3.52867	3.7378		3.26759	3.65987	3.87314	3.97866	4.19142			VDHYKKGNDGL	226	236
			DHYKKGNDGL	227	236	1146.55	2.01821	9		3.0732	3.3122	3.66133	3.71288	3.90595		3.21335	3.46552	3.70362	3.88986	4.00564		2.92714	3.25045	3.56761	3.79331	3.92262			3.4651	3.62964	3.71028	3.92627		2.6561	3.07605	3.32474	3.59396	3.77353		3.07633	3.41594	3.56284	3.70451	3.81827			DHYKKGNDGL	227	236
			CQKLSVPCM	237	245	1008.47	4.00967	7		1.07852	2.09195	3.84382	4.54604	4.70967		1.45814	2.79688	4.68753	5.15784	5.24502		0.969055	2.0348	3.73997	4.36907	4.37755		1.33006	2.78571	4.47395	5.01499	5.11383		1.14047	2.14132	4.02121	4.73626	4.73655		1.36182	2.68703	4.57717	5.13953	5.24174			CQKLSVPCM	237	245
			PCMSSKPQKPWEKDAW	243	258	1917.9	3.74964	12		8.07463	8.12343	8.45241	8.5559	8.34479		8.00025	7.85637	8.2042	8.18935	8.1583		7.18476	7.21473	7.11761	7.30313	7.27292		7.44116	7.48684	7.41037	7.60066	7.57056		8.03756	8.24733	8.30104	8.35661	8.3018		7.88852	8.05658	8.08353	8.24589	8.23836			PCMSSKPQKPWEKDAW	243	258
			PCMSSKPQKPWEKDAWE	243	259	2046.94	3.667	13		9.08185	9.13267	9.4697	9.65904	9.53845		8.92177	8.98156	9.11504	9.09937	9.12161		8.09719	8.05854	7.97502	8.18891	8.14966		8.24635	8.28291	8.0972	8.47175	8.46377		9.06139	9.29056	9.34217	9.40574	9.40241		8.76701	8.8787	8.99846	9.04552	9.08984			PCMSSKPQKPWEKDAWE	243	259
			SSKPQKPWEKDAWE	246	259	1715.84	3.45048	11		7.31186	7.07848	7.34559	7.38131	7.34879		7.55781	7.405	7.4922	7.60377	7.53988		6.95159	6.96583	6.94089	6.9695	7.03582		7.33891	7.32071	7.21769	7.35859	7.34951		7.27862	7.23836	7.27113	7.30686	7.28393		7.46399	7.41385	7.49492	7.49907	7.59297			SSKPQKPWEKDAWE	246	259
[truncated: 50 more columns]

## Sheet: Figure 6
		Relative Deuterium Incorporation																																												Relative Deuterium Incorporation (average)
									Hck-32-L-KD												Hck-32-L-KD:PDA1												Hck-32-L-KD:PDA2
									Replicate 1						Replicate 2						Replicate 1						Replicate 2						Replicate 1						Replicate 2
		Sequence	Start	End	MHP	RT	Max Uptake		0.167	1	10	60	240		0.167	1	10	60	240		0.167	1	10	60	240		0.167	1	10	60	240		0.167	1	10	60	240		0.167	1	10	60	240			Sequence	Start	End	MHP
		YDYEAIHHED	90	99	1291.52	2.91906	9		2.01876	2.67717	2.84233	3.16216	3.15258		2.5022	3.01437	3.2326	3.37709	3.35707		2.00719	2.7786	2.79696	2.91544	2.99246		2.27055	2.9634	3.08437	3.20512	3.15187		2.00348	2.67297	2.99547	3.10026	3.03145		2.4774	3.10873	3.30716	3.40442	3.40176			YDYEAIHHED	90	99	1291.52
		YDYEAIHHEDL	90	100	1404.61	3.6017	10		1.89903	2.56863	3.18991	3.37243	3.51445		2.07902	2.6889	3.40796	3.56233	3.55148		1.68909	2.21785	2.80875	2.98333	3.04051		1.91253	2.54914	3.12247	3.25455	3.34549		1.98725	2.60307	3.23701	3.40848	3.37267		2.13444	2.69292	3.38817	3.52131	3.55911			YDYEAIHHEDL	90	100	1404.61
		YDYEAIHHEDLS	90	101	1491.64	3.35119	11		2.05818	2.83089	3.96724	4.42778	4.5788		2.16552	2.91967	4.10957	4.42128	4.46534		1.84652	2.51699	3.5493	4.02237	4.03228		2.07748	2.80975	3.97092	4.24792	4.31016		2.1337	2.83792	3.99449	4.47516	4.40645		2.28527	3.06654	4.20205	4.49821	4.58425			YDYEAIHHEDLS	90	101	1491.64
		YDYEAIHHEDLSF	90	102	1638.71	4.31633	12		1.94168	2.65561	3.81711	4.29084	4.56514		2.09566	2.8011	4.06019	4.36858	4.58111		1.79371	2.3859	3.36259	3.93219	4.03184		1.86705	2.59715	3.74006	4.12299	4.21592		2.02536	2.78584	3.89606	4.37709	4.46474		2.12298	2.73944	4.05325	4.38249	4.54761			YDYEAIHHEDLSF	90	102	1638.71
		YDYEAIHHEDLSFQKGDQM	90	108	2326.01	3.92483	18		2.05971	3.34792	5.24863	6.33847	7.18346		2.15631	3.32224	5.4066	6.37249	7.11874		1.97708	3.07359	4.74376	5.53352	6.02339		2.05538	3.31614	4.96859	5.98269	6.53425		2.16499	3.17333	5.31464	6.21652	6.98901		2.33127	3.48533	5.52002	6.42102	7.20292			YDYEAIHHEDLSFQKGDQM	90	108	2326.01
		DYEAIHHEDL	91	100	1241.54	3.60033	9		1.94403	2.46406	3.1568	3.41336	3.4403		2.05776	2.68037	3.31642	3.48981	3.49769		1.6829	2.27135	2.75691	2.99057	3.04808		1.90243	2.45172	3.06645	3.18383	3.24553		1.91712	2.5533	3.05738	3.3418	3.29311		2.00932	2.65672	3.21986	3.35625	3.3719			DYEAIHHEDL	91	100	1241.54
		YEAIHHEDL	92	100	1126.52	2.92313	8		1.37695	1.77986	2.54116	2.77069	2.8112		1.69209	2.00922	2.70361	2.79067	2.7921		1.54837	2.04278	2.42205	2.82673	2.89134		1.40552	1.84671	2.52421	2.69374	2.63139		1.33313	1.94092	2.3724	2.69526	2.74488		1.3655	2.00406	2.65992	2.69265	2.69313			YEAIHHEDL	92	100	1126.52
		YEAIHHEDLSF	92	102	1360.62	3.88686	10		1.09657	1.71752	2.80127	3.32056	3.48622		1.24333	1.91085	3.09111	3.48066	3.56826		1.04624	1.54049	2.43936	2.96726	3.01162		1.15996	1.73803	2.83771	3.17965	3.35084		1.18133	1.82136	2.83735	3.2991	3.48528		1.32697	1.93538	3.10071	3.43503	3.61237			YEAIHHEDLSF	92	102	1360.62
		EAIHHEDLSF	93	102	1197.55	3.61847	9		0.919447	1.12666	2.06921	2.65633	2.71737		0.933143	1.16684	2.28719	2.59823	2.6873		0.788968	0.962501	2.03686	2.40296	2.48187		0.788688	1.07291	2.20858	2.4184	2.61825		0.908626	1.02852	2.04107	2.56095	2.68901		0.964849	1.22346	2.34666	2.58087	2.72386			EAIHHEDLSF	93	102	1197.55
		AIHHEDL	94	100	834.41	2.1621	6		0.2431	0.38549	1.00038	1.154	1.29293		0.387913	0.559032	1.19908	1.31505	1.33004		0.200736	0.293057	0.713255	1.09452	1.12895		0.323497	0.51029	1.15174	1.30725	1.26613		0.171016	0.293568	0.689718	1.03927	1.08247		0.226222	0.372103	1.01119	1.17254	1.21649			AIHHEDL	94	100	834.41
		AIHHEDLSF	94	102	1068.51	3.50516	8		0.085028	0.254853	1.19621	1.81271	1.85685		0.476499	0.754173	1.72338	2.09235	2.22077		0.110964	0.247777	1.14675	1.65852	1.74332		0.14171	0.362628	1.36741	1.61281	1.88393		0.110232	0.254739	1.28319	1.66862	1.8646		0.153524	0.417911	1.37762	1.75821	1.91469			AIHHEDLSF	94	102	1068.51
		SFQKGDQM	101	108	940.419	2.50458	7		0.132772	0.531365	1.25162	1.92352	2.58073		0.246415	0.608623	1.40071	2.12297	2.71266		0.159638	0.476378	1.1499	1.92784	2.53339		0.239072	0.556409	1.39613	2.0411	2.64219		0.212488	0.631418	1.40342	2.06479	2.67466		0.082414	0.578618	1.45212	2.13754	2.69153			SFQKGDQM	101	108	940.419
		FQKGDQM	102	108	853.387	2.27707	6		0.132434	0.4633	1.25474	1.90724	2.32912		0.163194	0.550998	1.39425	2.02265	2.37049		0.176652	0.489614	1.09823	1.88037	2.33846		0.16988	0.600391	1.46571	2.10769	2.41913		0.001961	0.36656	1.08634	1.78551	2.20043		0.153971	0.580678	1.48687	2.04926	2.45789			FQKGDQM	102	108	853.387
		VVLEESGEWWKARSLATRKEGYIPSNY	109	135	3168.61	4.41069	25		5.95463	7.75605	9.62875	11.6391	12.8633		6.02328	7.83704	9.69706	11.9284	12.9254		5.79647	7.2214		10.9923	12.1451		5.88676	7.64389	9.461	11.5842	12.5279		6.17096	7.90204	10.0924	12.0991	13.1317		6.36697	7.94554	10.0524	12.1577	13.3475			VVLEESGEWWKARSLATRKEGYIPSNY	109	135	3168.61
		WWKARSLATRKEGYIPSNY	117	135	2326.21	3.84393	17		3.49862	4.89214	5.90548	7.25956	8.41443		3.76615	4.97534	5.95023	7.33447	8.1272		3.45722	4.72191	5.64715	7.15854	7.97483		3.41798	4.63035	5.50074	7.03248	7.61813		3.78148	5.0987	6.29028	7.70883	8.67362		3.95689	5.09291	6.25958	7.78649	8.65606			WWKARSLATRKEGYIPSNY	117	135	2326.21
		WKARSLAT	118	125	932.531	2.61346	7		2.46894	2.8083	3.01742	3.33501	3.69795		2.62488	2.88942	3.02808	3.36979	3.7396		2.46329	2.84931	2.80204	3.26726	3.55506		2.61059	2.94831	2.98714	3.41279	3.72225		2.40317	2.82432	2.8743	3.25726	3.57674		2.63457	2.90204	3.05868	3.35098	3.67329			WKARSLAT	118	125	932.531
		WKARSLATRKEGYIPSN	118	134	1977.07	2.89956	15		3.66812	5.0772	5.89583	7.13955	7.82046		4.08877	5.34354	6.06625	7.33839	7.99287		3.80183	5.04412	5.64746	6.74673	7.40446		3.95785	5.21584	5.7732	7.19481	7.64412		3.85006	5.34704	6.07885	7.25903	7.92401		4.2099	5.339	6.06017	7.33467	8.0415			WKARSLATRKEGYIPSN	118	134	1977.07
		WKARSLATRKEGYIPSNY	118	135	2140.13	3.33225	16		3.54697	4.90427	5.67016	6.91849	7.70396		3.58948	4.70421	5.38347	6.61486	7.33775		3.40517	4.45008	5.17929	6.32407	7.18258		3.41363	4.46645	5.16222	6.42387	7.15795		3.85522	5.10961	5.84625	7.02015	8.17186		3.71276	4.83845	5.52991	6.83233	7.76751			WKARSLATRKEGYIPSNY	118	135	2140.13
		LATRKEGYIPSNY	123	135	1511.79	3.33005	11		2.03676	2.94944	3.58921	4.39412	5.1151		2.17282	3.19679	3.72128	4.82131	5.26922		1.93855	2.61778	3.14322	4.0891	4.81197		2.12209	2.79006	3.4004	4.57859	5.14737		2.23483	3.06205	3.62724	4.61025	5.47257		2.41579	3.08427	3.8725	4.9362	5.68652			LATRKEGYIPSNY	123	135	1511.79
		ATRKEGYIPSNY	124	135	1398.7	3.21564	10		1.10608	2.16733	2.66946	3.534	4.16458		1.44633	2.3108	2.85698	3.8827	4.26155		1.15225	1.90353	2.37205	3.35902	4.00554		1.23799	2.21271	2.67139	3.67455	4.07453		1.43256	2.14074	2.77653	3.82678	4.55248		1.53313	2.36779	2.82631	3.94567	4.69928			ATRKEGYIPSNY	124	135	1398.7
		RKEGYIPSN	126	134	1063.55	2.35594	7		0.6551	1.42792	1.81216	2.60022	3.30748		0.876134	1.52338	1.88003	2.8586	3.28666		0.734871	1.39779	1.84873	2.81873	3.15131		0.891783	1.45893	1.97337	2.97917	3.23495															RKEGYIPSN	126	134	1063.55
		RKEGYIPSNY	126	135	1226.62	3.20737	8		0.553971	1.21433	1.55174	2.40779	2.99976		0.687603	1.19324	1.70433	2.56351	3.02836		0.567562	1.06766	1.43219	2.33528	2.96157		0.586286	1.17327	1.67523	2.64177	3.2197		0.788637	1.22323	1.68808	2.64799	3.36735		0.860944	1.19819	1.69561	2.83186	3.48202			RKEGYIPSNY	126	135	1226.62
		YVARVDSL	135	142	922.499	3.37416	7		2.73136	2.93774	3.56762	3.7146	3.77125		3.06614	3.33199	3.98441	4.10088	4.07688		2.73784	2.90678	3.47874	3.55168	3.67349		3.02764	3.28368	3.89149	3.97179	3.97075		2.9372	3.18003	3.65934	3.79592	3.87262		3.1392	3.43536	3.98727	4.05534	4.16104			YVARVDSL	135	142	922.499
		YVARVDSLE	135	143	1051.54	3.24336	8		2.87213	3.61636	4.31316	4.36528	4.42752		2.9652	3.5273	4.23812	4.32697	4.33725		3.0609	3.50995	4.15264	4.13507	4.17395		3.13072	3.66978	4.18593	4.26818	4.39559		3.51098	3.93043	4.51915	4.43094	4.55657		3.4294	3.88932	4.38904	4.42368	4.55213			YVARVDSLE	135	143	1051.54
		YVARVDSLET	135	144	1152.59	3.26315	9		3.12905	4.40998	5.24094	5.41315	5.37815		3.43405	4.53038	5.18513	5.45779	5.48856		3.53767	4.43631	5.08231	5.14262	5.13668		3.85804	4.71629	5.31949	5.39998	5.46255		4.18214	4.49189	5.29376	5.33237	5.42659		4.49219	4.93156	5.41599	5.50399	5.64509			YVARVDSLET	135	144	1152.59
		VARVDSL	136	142	759.436	2.84234	6		2.64101	2.89083	3.48221	3.65264	3.7161		3.05821	3.25949	3.91336	4.06535	4.05104		2.66115	2.94743	3.46205	3.6013	3.64448		3.00611	3.30417	3.91642	3.99573	4.01768		2.70614	3.0341	3.47579	3.56238	3.62027		3.08984	3.42771	3.94062	3.99536	4.04207			VARVDSL	136	142	759.436
		VARVDSLE	136	143	888.479	2.73103	7		2.83248	3.5198	4.2041	4.337	4.38879		3.29338	3.98618	4.67572	4.76398	4.76631		3.10337	3.54022	4.09367	4.19364	4.26282		3.46334	4.07394	4.57646	4.70914	4.57086		3.32056	3.75189	4.25958	4.32659	4.33463		3.76765	4.17938	4.65359	4.70041	4.77539			VARVDSLE	136	143	888.479
		VARVDSLET	136	144	989.526	2.79559	8		2.95255	4.19767	5.06825	5.21263	5.28283		3.35222	4.48858	5.20732	5.3716	5.35957		3.6455	4.44769	5.09252	5.08897	5.10795		3.82702	4.66397	5.15523	5.20857	5.24924		4.12609	4.66566	5.11809	5.25196	5.2022		4.29913	4.79933	5.28279	5.32139	5.4263			VARVDSLET	136	144	989.526
		WFFKGISRKDAE	147	158	1483.77	3.9737	11		1.70032	3.10652	4.02473	4.31238	4.50546		1.74678	3.16404	4.12872	4.28038	4.38724		1.46818	2.66877	3.39793	3.74513	3.76339		1.38156	2.85786	3.63146	3.77741	4.006		1.80731	3.38566	4.30164	4.4208	4.71705		1.87699	3.30495	4.15888	4.29311	4.59949			WFFKGISRKDAE	147	158	1483.77
		WFFKGISRKDAERQLLAPGNM	147	167	2464.29	4.82372	19		3.58589	5.58547	6.9501	6.50284	7.42202		3.86381	5.74092	6.90821	7.25494	7.7459				6.93136				3.61495	5.78708	6.64474	7.09202	7.63924		3.60055	5.91489	6.8382	7.05942	7.73242		4.00628	6.06573	7.05043	7.38247	8.08291			WFFKGISRKDAERQLLAPGNM	147	167	2464.29
		FFKGISRKDAE	148	158	1297.69	2.73768	10		1.53932	3.00117	3.98146	4.21138	4.3964		1.7226	3.25648	4.13189	4.37702	4.35281		1.46494	2.83672	3.57998	3.82901	3.87888		1.50401	3.13877	3.96786	4.00146	4.0647		1.74487	3.28023	4.13954	4.21751	4.285		1.78993	3.38274	4.21793	4.31056	4.35995			FFKGISRKDAE	148	158	1297.69
		FFKGISRKDAERQ	148	160	1581.85	2.55283	12		1.83171	3.58194	4.74667	4.93157	5.19431		2.17548	3.76607	4.90743	5.04902	5.22131		1.77757	3.5	4.20596	4.62875	4.56598		1.91968	3.37748	4.43041	4.67003	5.02672				4.95977	4.86116	5.08629		2.17976	3.8024	4.87552	4.88354	5.28644			FFKGISRKDAERQ	148	160	1581.85
		FFKGISRKDAERQLLA	148	163	1879.05	3.61751	15		1.89031	3.5683	4.57766	4.94612	5.41822		1.90534	3.63402	4.82063	4.91462	5.41933		1.98294	3.34273	4.333	4.72491	5.03738		1.72401	3.50273	4.28577	4.62164	5.05605		2.17638	3.86796	4.87078	5.19225	5.56272		2.36209	3.97796	4.9487	5.2194	5.61147			FFKGISRKDAERQLLA	148	163	1879.05
		FFKGISRKDAERQLLAPGNM	148	167	2278.21	4.18055	18		3.40237	5.4516	6.66636	6.8681	7.42336		3.97334	5.85567	7.08899	7.38709	7.94915		3.20228	5.63619	6.71478	6.98569	7.7701		3.62155	5.66345	6.62471	6.95849	7.26759		3.71691	5.8236	6.98444	7.14571	7.47523		4.09478	6.21279	7.14303	7.30444	7.93285			FFKGISRKDAERQLLAPGNM	148	167	2278.21
		FFKGISRKDAERQLLAPGNML	148	168	2391.3	4.50908	19		4.6402	6.6444	8.10525	7.86802	8.70173		4.75471	6.73163	7.74847	8.10371	8.53721		4.58445		7.97865				4.42815	6.58515	7.42386	7.82334	8.26411		4.83159	7.2478	8.26544	8.3493	8.62245		4.94789	6.94799	7.91059	8.11174	8.67229			FFKGISRKDAERQLLAPGNML	148	168	2391.3
		FFKGISRKDAERQLLAPGNMLGSF	148	171	2682.42	4.66678	22								4.23396	5.94786	6.99122	7.33506	7.90945								3.81366	5.79249	6.55919	6.97118	7.56268								4.35184	6.13321	6.94409	7.27655	7.95608			FFKGISRKDAERQLLAPGNMLGSF	148	171	2682.42
		FKGISRKDAE	149	158	1150.62	2.7164	9		1.35382	2.84974	3.66443	3.89315	4.03436		1.46875	2.81504	3.44563	3.72959	3.93531		1.60976	2.73516	3.48969	3.69195	3.70845		1.44097	2.65458	3.41233	3.76479	3.71778		1.57812	2.90422	3.77584	3.7686	3.82944		1.75805	2.89127	3.74311	3.93071	4.10351			FKGISRKDAE	149	158	1150.62
		FKGISRKDAERQLLAPGNM	149	167	2131.14	3.65601	17		3.32191	5.1123	6.47027	6.63196	7.20852		3.5818	5.40807	6.52345	6.89929	7.33504		3.21681	5.00452	6.14355	6.39824	6.74865		3.36486	5.15682	6.12994	6.52431	6.87524		3.47169	5.52514	6.56654	6.72364	7.15528		3.74339	5.66235	6.60867	6.94614	7.3236			FKGISRKDAERQLLAPGNM	149	167	2131.14
		FKGISRKDAERQLLAPGNML	149	168	2244.23	4.44118	18		4.15651	5.80412	7.02724	7.13733	7.76308		4.69145	6.31151	7.55118	7.83694	8.21471		3.8109		7.20269				4.26951	6.26607	7.23474	7.54533	7.89526		4.22211	6.28622	7.26156	7.40919	7.88343		4.65614	6.62844	7.48421	7.78789	8.24662			FKGISRKDAERQLLAPGNML	149	168	2244.23
		KGISRKDAE	150	158	1003.55	2.73065	8		1.11017	2.07307	2.51712	2.59605	3.54005								0.9046	1.7604	2.0591	2.55348	2.4047								1.39758	2.43348		3.11265	3.26231									KGISRKDAE	150	158	1003.55
		ISRKDAERQLLAPGNM	152	167	1798.96	3.53706	14		2.61152	3.68662	4.40547	4.72835	4.96722		2.63466	3.74495	4.44525	4.72494	4.98122		2.54943	3.5875	4.26082	4.57936	4.7959		2.51505	3.6205	4.20478	4.60698	4.91827		2.58097	3.93124	4.56983	4.72225	5.12961		2.77087	3.95219	4.55245	4.79989	5.28678			ISRKDAERQLLAPGNM	152	167	1798.96
		DAERQLLAPGNM	156	167	1314.65	3.98801	10		1.80869	2.32399	2.41906	2.61857	2.84105		1.94188	2.41469	2.44633	2.5404	2.98528		1.63413	2.14294	2.31152	2.36222	2.64817		1.8496	2.19574	2.2398	2.50656	2.85122		1.89685	2.34588	2.45012		2.9306		2.06405	2.47908	2.48108	2.60263	3.0917			DAERQLLAPGNM	156	167	1314.65
		DAERQLLAPGNML	156	168	1427.73	4.67263	11		2.73464	3.33379	3.70157	3.73662	4.01037		3.12156	3.47752	3.879	3.97214	4.32632		2.65794	3.19281	3.36135	3.42288	3.66662		2.9868	3.40632	3.57459	3.67002	4.0788		3.01476	3.63876	3.72903	3.8698	4.11953		3.05397	3.71057	3.94238	3.7769	4.40811			DAERQLLAPGNML	156	168	1427.73
		AERQLLAPGNML	157	168	1312.7	4.44685	10		2.85927	3.23643	3.40184	3.55624	3.80592								2.48037	3.10498	2.79386	3.08009	3.53621								2.88851	3.30019	3.44604	3.55934	3.7955									AERQLLAPGNML	157	168	1312.7
		RQLLAPGNM	159	167	999.54	3.5991	7		1.54149	2.05333	2.22041	2.30349	2.46893		2.06882	2.4197	2.45651	2.62019	2.82786		1.56878	2.01976	2.0354	2.18445	2.42209		1.98122	2.38119	2.38991	2.53279	2.81193		1.5983	2.11526	2.20366	2.24379	2.56546		2.07581	2.50429	2.49972	2.64264	2.90564			RQLLAPGNM	159	167	999.54
		RQLLAPGNML	159	168	1112.62	4.35738	8		2.39729	2.87259	3.09962	3.17645	3.36416		2.53011	3.00288	3.04415	3.15286	3.41364		2.18635	2.53954	2.70805	2.72687	2.81732		2.31405	2.72376	2.76086	2.87229	3.12574		2.51106	3.01921	3.08698	3.17483	3.32601		2.5485	2.95628	3.04404	3.14787	3.38922			RQLLAPGNML	159	168	1112.62
		FMIRDSETTKGSYSL	171	185	1734.84	3.94689	14		4.8553	5.53964	6.20863	6.23806	6.44631		4.91371	5.52877	6.13416	6.15335	6.36167		4.50687	4.97173	5.70843	5.53979	5.71103		4.65071	5.3999	5.90983	6.05838	6.08607		4.96934	5.87743	6.26912	6.47581	6.45866		4.8987	5.7244	6.34469	6.3068	6.44014			FMIRDSETTKGSYSL	171	185	1734.84
		MIRDSETTKGSY	172	183	1387.65	2.42204	11		4.59883	5.45845	5.98828	6.01815	6.09331		4.74558	5.55368	6.02342	6.27339	6.15116		4.56039	5.28938	5.58995	5.74566	5.72664		4.4678	5.33465	5.76024	5.82857	5.76076		4.60745	5.49887	5.64306	6.12239	6.04397		4.57793	5.81738	5.71137	6.08943	6.12031			MIRDSETTKGSY	172	183	1387.65
		MIRDSETTKGSYSL	172	185	1587.77	3.24396	13		4.51238	5.16442	5.7483	5.68661	5.81277		4.62389	5.22088	5.77306	5.8504	5.91002		3.99431	4.52166	4.93671	4.99083	4.92284		4.24652	5.01699	5.33078	5.45217	5.49738		4.53974	5.2283	5.51927	5.81891	5.7305		4.57433	5.32134	5.84574	5.92347	5.87046			MIRDSETTKGSYSL	172	185	1587.77
		MIRDSETTKGSYSLS	172	186	1674.8	2.9676	14		4.74245	5.52304	6.04546	6.19412	6.3541		5.18539	5.90531	6.54778	6.60647	6.67853		4.33251	4.81325	5.67107	5.49453	5.57786		4.99074	5.77565	6.14157	6.29313	6.36835		4.78181	5.69899	6.07975	6.26637	6.3401		5.19891	6.02146	6.62483	6.6726	6.72864			MIRDSETTKGSYSLS	172	186	1674.8
		MIRDSETTKGSYSLSV	172	187	1773.87	3.54325	15		5.08412	5.69974	6.50195	6.32579	6.42688		5.14807	5.74503	6.37524	6.28552	6.42181		4.60626	5.09839	5.74384	5.75977	5.56777		4.76964	5.55596	5.85478	6.37455	6.12984		5.01232	5.87061	6.32374	6.28254	6.10499		5.06868	5.83339	6.38631	6.4081	6.37401			MIRDSETTKGSYSLSV	172	187	1773.87
		IRDSETTKGSYSL	173	185	1456.73	3.0095	12		4.47022	5.17154	5.67716	5.57731	5.64065		4.73246	5.37686	5.79848	5.80578	5.81463		4.21838	4.75934	5.09407	5.08705	5.05806		4.37972	5.15359	5.53796	5.48567	5.52843		4.61603	5.40023	5.62793	5.7305	5.72336		4.64809	5.41062	5.77524	5.82241	5.83842			IRDSETTKGSYSL	173	185	1456.73
		SLSVRDYDPRQGDTVKHYKIRTLDNGGF	184	211	3237.64	3.77989	26		5.7611	7.15569	8.85869	9.20951	10.726		6.08722	7.3627	8.79709	9.92483	10.4554		5.36183	6.73363	8.1066	9.03644	10.0142		5.53525	7.07039	8.35357	9.25969	9.79185		5.56888	7.35161	8.89542	9.57136	10.3062		6.16166	7.56459	8.9897	9.92817	10.5441			SLSVRDYDPRQGDTVKHYKIRTLDNGGF	184	211	3237.64
		SVRDYDPRQGDTVKHYKIR	186	204	2333.21	2.76886	17		3.21293	4.02366	4.82631	5.88132	6.69098		3.48623	4.13999	5.04436	6.03619	6.77503		3.00744	3.86655	4.32813	5.42066	6.17562		3.14756	4.01625	4.94549	5.89673	6.53448		3.2606	4.16277	4.82319	5.84977	6.7426		3.47968	4.19161	5.08644	6.1333	6.91574			SVRDYDPRQGDTVKHYKIR	186	204	2333.21
		SVRDYDPRQGDTVKHYKIRT	186	205	2434.26	2.84011	18		3.32471	4.56944	5.68093	6.641	7.55497		3.70676	4.76421	5.86183	6.94519	7.66679		3.18108	4.46526	5.03947		7.10317		3.30674	4.65231	5.65996	6.73423	7.4068		3.40127	4.70477	5.80251	6.79736	7.44911		3.74817	4.83603	5.95395	6.99157	7.63361			SVRDYDPRQGDTVKHYKIRT	186	205	2434.26
		SVRDYDPRQGDTVKHYKIRTL	186	206	2547.34	3.16471	19		3.39854	4.9916	6.31319	7.30682	8.39991		3.67666	4.97746	6.5425	7.6198	8.22012		3.3932	4.60103	6.16784	7.02907	7.58469		3.34835	5.02807	6.29934	7.36165	7.93009		3.49759	5.21491	6.61357	7.40348	8.32585		3.80252	5.3404	6.55335	7.61814	8.36202			SVRDYDPRQGDTVKHYKIRTL	186	206	2547.34
		SVRDYDPRQGDTVKHYKIRTLDNGGF	186	211	3037.52	3.51399	24		5.97689	7.2298	8.83252	9.41789	10.7407		6.03204	7.43949	8.82853	9.82293	10.5783		5.46992	6.6006	8.24792	9.09945	9.78139		5.37164	6.92642	8.10774	9.13662	9.6221		5.91243	7.5246	9.02914	9.65924	10.5365		6.04561	7.44434	8.89166	9.81012	10.5526			SVRDYDPRQGDTVKHYKIRTLDNGGF	186	211	3037.52
		VRDYDPRQGDTVKHYKIRTLDNGGF	187	211	2950.49	3.44223	23		5.69558	7.02495	8.48893	9.42909	10.3126		5.81753	7.14138	8.666	9.66465	10.1441		5.20539	6.49421	7.97076	8.85741	9.3564		5.28098	6.69304	7.98871	8.8955	9.407		5.74385	7.25473	8.69084	9.53307	10.2063		5.79458	7.1553	8.71202	9.55689	10.1758			VRDYDPRQGDTVKHYKIRTLDNGGF	187	211	2950.49
		PRQGDTVKHYKIRTL	192	206	1812.02	3.16426	14		2.23818	3.99196	5.64562	5.62636	5.62996		3.33634	4.62021	5.68628	6.09532	6.18775		2.2533	4.20152		5.61041	5.76905		2.93587	4.59723		5.51337	6.54274		2.903	4.5995		5.97917	6.14964		3.06156	4.56997	5.44364	5.70451	5.99294			PRQGDTVKHYKIRTL	192	206	1812.02
		PRQGDTVKHYKIRTLDNGGF	192	211	2302.21	3.51279	18		5.33869	6.61051	7.86028	8.03513	8.65865		5.58001	6.84057	7.78678	8.0183	8.33662		4.88481	5.90231	7.34114	7.51473	7.81313		5.00507	6.39406	7.11532	7.45651	7.70799		5.19125	6.88841	8.02671	7.89775	8.1016		5.45349	6.85953	7.8946	8.08162	8.31187			PRQGDTVKHYKIRTLDNGGF	192	211	2302.21
		TLDNGGF	205	211	723.331	3.70409	6		2.83765	2.70721	2.80624	2.82674	2.80381		2.76627	2.74534	2.72018	2.76571	2.78591		2.27133	2.17563	1.98118	2.27157	2.19588		2.50614	2.47837	2.47191	2.49889	2.47253		2.80742	2.8233	2.72364	2.77052	2.77466		2.72739	2.73069	2.73854	2.75263	2.77154			TLDNGGF	205	211	723.331
		YISPRSTF	212	219	970.499	3.51167	6		1.66859	2.40746	3.24356	3.35315	3.54408		1.84259	2.55571	3.34876	3.49187	3.60845		1.50839	2.25773	2.94745	3.05066	3.11834		1.56509	2.32891	3.0285	3.11105	3.28248		1.65939	2.43568	3.24925	3.35957	3.42104		1.82783	2.60437	3.30504	3.38607	3.6047			YISPRSTF	212	219	970.499
		YISPRSTFST	212	221	1158.58	3.37232	8		2.45721	3.32373	4.17246	4.84514	5.20772		2.57937	3.2564	4.42201	5.11548	5.26897		2.21264	2.79994	3.80035	4.1103	4.4791		2.1982	3.17392	3.88021	4.51978	4.82109		2.3999	3.17024	4.1887	4.51233	5.19327		2.66243	3.37791	4.38636	5.15173	5.29465			YISPRSTFST	212	221	1158.58
		YISPRSTFSTL	212	222	1271.66	4.2473	9		2.21026	3.2712	4.10062	4.7797	5.16715		2.33991	3.20793	4.06025	4.61392	4.79831		1.72477	2.42859	3.33846	3.44181	3.68261		1.92138	2.87572	3.50387	3.95711	4.03916		2.32304	3.27436	4.22346	4.68439	5.01874		2.37263	3.28491	4.15354	4.58796	4.85782			YISPRSTFSTL	212	222	1271.66
		QELVDHYKKGNDGL	223	236	1615.81	2.95289	13		2.36765	3.01717	3.67712	3.72965	3.78884		2.57096	3.27618	3.78033	3.86286	3.86739		2.11788	2.80822	3.25381	3.41898	3.45762		2.30901	3.10212	3.54232	3.60717	3.64145		2.3478	3.09621	3.69049	3.71295	3.78052		2.52591	3.28628	3.77389	3.79507	3.88627			QELVDHYKKGNDGL	223	236	1615.81
		LVDHYKKGNDGL	225	236	1358.71	2.43866	11		2.21359	2.81721	3.37696	3.41974	3.54289		2.48809	3.07899	3.60583	3.68463	3.64629		2.08075	2.68397	3.0197	3.25239	3.30541		2.17776	3.05426	3.45805	3.51155	3.50947		2.06241	2.72602	3.26444	3.31605	3.32575		2.43348	3.05381	3.45989	3.50704	3.54777			LVDHYKKGNDGL	225	236	1358.71
		VDHYKKGNDGL	226	236	1245.62	2.02044	10		2.30467	2.9091	3.48719	3.56577	3.56553		2.64441	3.27948	3.79939	3.90044	3.91353		2.27725	2.87896	3.29257	3.42596	3.46431		2.40947	3.18512	3.62064	3.73231	3.73137		2.21969	2.84512	3.36768	3.44113	3.45865		2.51077	3.25901	3.77566	3.78519	3.85372			VDHYKKGNDGL	226	236	1245.62
		DHYKKGNDGL	227	236	1146.55	2.01821	9		2.35393	2.93931	3.50769	3.47702	3.61443		2.53385	3.14975	3.60065	3.59553	3.68628		2.22034	2.86213	3.35025	3.4723	3.49726		2.4024	3.09409	3.44475	3.6021	3.60022		2.27387	2.76746	3.37797	3.46177	3.35622		2.45892	2.89224	3.59961	3.61895	3.65214			DHYKKGNDGL	227	236	1146.55
		CQKLSVPCM	237	245	1008.47	4.00967	7		0.503563	1.03451	2.4163	3.11108	3.41226		0.8302	1.35741	3.06008	3.57557	3.90753		0.520998	1.05608	2.30659	2.99077	3.29001		0.782291	1.51801	3.11967	3.46256	3.8311		0.652419	1.32939	2.75093	3.20881	3.53025		0.950508	1.82491	3.39003	3.63537	3.98048			CQKLSVPCM	237	245	1008.47
		PCMSSKPQKPWEKDAW	243	258	1917.9	3.74964	12								7.06419	7.8103	7.83739	8.40158	8.15513								7.7215	7.72568	8.00198	7.96481	8.23891								8.04079	8.14051	8.40767	8.339	8.4073			PCMSSKPQKPWEKDAW	243	258	1917.9
		PCMSSKPQKPWEKDAWE	243	259	2046.94	3.667	13								6.99959	8.29704	9.21074	9.33423	9.42917		7.35039	7.60746	8.05428	8.35861	8.10106		7.51719	8.16574	8.55775	8.77046	8.76876		8.45287	9.15379	9.5277	9.28627	9.54774		8.33174	8.91889	9.224	9.22918	9.26393			PCMSSKPQKPWEKDAWE	243	259	2046.94
		SSKPQKPWEKDAWE	246	259	1715.84	3.45048	11		5.07627	6.39374	7.27148	7.49764	7.56775		5.55818	6.86904	7.52581	7.6905	7.77882		6.22471	6.73836	6.99186	7.22806	7.14981		6.53366	7.0394	7.41174	7.59053	7.42438		6.66686	7.24595	7.32241	7.62875	7.4466		6.93978	7.27513	7.4762	7.66126	7.60217			SSKPQKPWEKDAWE	246	259	1715.84
		PCMSSKPQKPWEKDAWEIPRE	243	263	2542.22	4.16556	16		8.30302	9.61746	10.8089	11.3585	11.837		8.39202	9.63446	10.9852	11.4948	11.667		8.82633	9.48191	10.499	10.7704	10.6816		8.9665	9.87103	10.7192	10.847	10.7314		9.95609	10.929	11.8242	11.6153	11.6845		9.91492	10.9729	11.6136	11.629	11.6623			PCMSSKPQKPWEKDAWEIPRE	243	263	2542.22
		PCMSSKPQKPWEKDAWEIPRESL	243	265	2742.34	4.27785	18		7.77884	9.39032	11.0903	11.8733	12.7651		8.2822	9.8143	11.3221	12.4389	12.7801		8.87594	9.9596	11.8589	12.0692	12.1576		8.73047	10.0547	11.631	11.9004	11.7587		9.61441	11.4143	12.8687	12.6489	12.685		9.99201	11.5703	12.7707	12.847	12.9623			PCMSSKPQKPWEKDAWEIPRESL	243	265	2742.34
		PCMSSKPQKPWEKDAWEIPRESLKL	243	267	2983.52	4.43332	20		8.1873	9.59672	11.3815	12.5281	13.6965		8.93581	10.2477	11.9446	13.6506	13.9649		9.7371	11.2289	12.9296	13.5191	13.3421		9.3452	10.93	12.7145	13.3594	13.3172		9.71864	11.3392	13.4067	13.5419	13.5704		10.2514	11.7322	13.9101	13.9254	13.8821			PCMSSKPQKPWEKDAWEIPRESLKL	243	267	2983.52
		SSKPQKPWEKDAWEIPRE	246	263	2211.12	3.95171	14		6.91802	8.1321	9.08727	9.79354	10.1877		7.40291	8.60921	9.443	10.0615	10.2206		7.93661	8.56452	9.40657	9.79168	9.64621		7.84444	8.77434	9.71135	9.80488	9.8896		8.62672	9.60265	10.1695	10.1299	10.1914		8.53632	9.51218	10.1857	10.6048	10.1265			SSKPQKPWEKDAWEIPRE	246	263	2211.12
		SSKPQKPWEKDAWEIPRES	246	264	2298.15	3.74658	15		6.96496	8.5334	9.94769	10.7886	11.1469		7.28369	8.74169	10.1024	10.7088	10.9098		7.90047	8.98504	10.1276	10.3093	10.3727		7.8428	9.15451	10.1641	10.343	10.4577		8.79996	10.2101	11.0726		10.9925		8.79402	10.0581	10.82	10.7907	10.795			SSKPQKPWEKDAWEIPRES	246	264	2298.15
		SSKPQKPWEKDAWEIPRESL	246	265	2411.24	4.18838	16		7.08266	8.64847	10.0498	11.0278	11.8589		7.29331	8.71464	10.1034	11.0342	11.5474		8.32914	9.57745	10.9148	11.5081	11.4979		7.83959	9.25595	10.6702	10.8905	10.8043		8.95637	10.4243	11.8378	11.8661	11.6514		8.77903	10.2873	11.5569	11.576	11.4738			SSKPQKPWEKDAWEIPRESL	246	265	2411.24
		SSKPQKPWEKDAWEIPRESLKL	246	267	2652.41	4.63063	18		7.48375	9.02382	10.6073	11.5136	12.9943		8.07262	9.49644	11.1596	12.6879	13.139		8.25029	9.75996	12.0932	13.0732	13.4051		8.42642	9.83134	11.6435	12.4245	12.309		9.15112	11.0055	12.797	12.8549	12.925		9.46344	11.1471	12.7258	13.2948	13.2551			SSKPQKPWEKDAWEIPRESLKL	246	267	2652.41
		AWEIPRESL	257	265	1100.57	4.5836	7		1.9846	2.31798	3.51503	4.43419	5.1295		1.99455	2.50504	3.62855	4.6506	5.09409		1.79076	2.69116	4.00676	4.41768	4.46111		1.84522	2.90071	4.35907	4.6556	4.65676		2.39973	3.71192	5.12638	5.03727	5.09089		2.50875	3.92242	5.0918	5.12567	5.22717			AWEIPRESL	257	265	1100.57
		WEIPRESL	258	265	1029.54	4.52583	6		2.1316	2.23987	3.11828	4.02909	4.7372		2.09504	2.39627	3.24698	4.20675	4.59305		1.9305	2.56685	3.63392	3.94907	4.01222		1.93674	2.61009	3.76662	4.03711	4.10816		2.34776	3.30318	4.49162	4.59309	4.61124		2.41292	3.42383	4.35693	4.54121	4.50019			WEIPRESL	258	265	1029.54
		IPRESLKL	260	267	955.593	3.32721	6		2.63015	2.6558	3.43065	4.29177	4.72511		2.64097	3.0009	3.59043	4.49726	4.83973		2.54798	3.23019	4.01184	4.51166	4.63508		2.52412	3.17451	4.14034	4.74533	4.71422		2.63694	3.3574	4.33695	4.79292	4.73367		2.83828	3.53043	4.65429	4.75574	4.92049			IPRESLKL	260	267	955.593
		KLEKKLGAGQF	266	276	1218.72	2.68029	10		4.67621	5.11008	6.25466	6.52481	6.57515		4.8264	5.54339	6.47061	6.64442	6.62266		4.63859	5.23553	6.23547	6.3251	6.30217		4.79781	5.67788	6.42789	6.58538	6.55015		4.76901	5.47353	6.38454	6.53385	6.44946		4.80347	5.74564	6.56109	6.60538	6.61837			KLEKKLGAGQF	266	276	1218.72
		KLEKKLGAGQFGEV	266	279	1503.85	3.33338	13		6.40647	7.19829	8.31135	8.73132	8.75655		6.57454	7.50748	8.31614	8.5795	8.41465		5.96133	6.86678	7.91141	8.03341	7.8816		6.15499	7.39097	8.10551	8.16132	8.11298		6.41095	7.66242	8.62375	8.63423	8.63334		6.62657	7.8122	8.49666	8.58688	8.53311			KLEKKLGAGQFGEV	266	279	1503.85
		KLEKKLGAGQFGEVW	266	280	1689.93	4.07297	14		6.08425	6.7594	7.88903	8.36569	8.64291		6.1682	7.10856	8.0435	8.24625	8.44815		5.63984	6.50629	7.60251	8.06188	8.32297		5.74637	6.76943	7.57377	7.94872	8.32928		6.12107	7.23318	8.4424	8.83973	9.10068		6.24848	7.39585	8.2885	8.75575	9.04753			KLEKKLGAGQFGEVW	266	280	1689.93
		EKKLGAGQF	268	276	977.542	2.89636	8		4.577	4.60897	5.23583	5.34509	5.43053		4.96691	5.1022	5.69366	5.81879	5.77761		4.48858	4.62104	5.11787	5.35332	5.33989		4.88736	5.22593	5.64266	5.7871	5.6901		4.536	4.78201	5.17068	5.34367	5.29617		4.86721	5.12784	5.66011	5.64611	5.68149			EKKLGAGQF	268	276	977.542
		EKKLGAGQFGEV	268	279	1262.67	3.27563	11		6.22518	6.46232	7.18226	7.3549	7.43111		6.37591	6.69795	7.2827	7.45645	7.35858		5.79847	6.24224	6.7643	6.97152	6.86449		5.98607	6.54961	7.06294	7.14694	7.12262		6.2032	6.78967	7.31204	7.48408	7.38176		6.34603	6.87852	7.42695	7.48115	7.48769			EKKLGAGQFGEV	268	279	1262.67
		EKKLGAGQFGEVW	268	280	1448.75	4.32396	12		5.60801	5.86401	6.61737	6.86346	7.05015		5.58565	5.97626	6.60284	6.79784	7.01175		4.74447	5.12415	5.92748	6.22323	6.48319		4.88173	5.45101	5.97184	6.2599	6.74979		5.59884	6.26841	6.99735	7.32602	7.60442		5.56376	6.13884	6.83176	7.23163	7.56619			EKKLGAGQFGEVW	268	280	1448.75
		MATYNKHTKVAVKTMKPGSM	281	300	2223.14	2.6993	18		4.21881	4.60764	5.34918	6.87802	8.12598		4.70731	5.19567	5.9349	7.47507	8.50703		4.12969	4.48197	5.77514	7.90475	9.37737		4.62814	5.22443	6.67832	8.85742	10.3345		4.29299	5.35225	7.50511	9.79724	10.9869		4.95956	5.51086	7.94131	10.3646	11.462			MATYNKHTKVAVKTMKPGSM	281	300	2223.14
		ATYNKHTKVAVKTMKPGSM	282	300	2092.1	2.54823	17		3.81327	4.24052	4.87155	6.15623	7.2897		4.06189	4.45335	5.1414	6.52047	7.36358		3.76512	4.16338	5.16881	7.21395	8.55497		3.94322	4.34539	5.71987	7.52761	8.90929		4.09219	4.74345	6.45252	8.82758	9.80001		4.23021	4.70164	6.79143	8.94913	10.1236			ATYNKHTKVAVKTMKPGSM	282	300	2092.1
		YNKHTKVAVKTMKPGSM	284	300	1920.02	2.19836	15		4.53835	4.64753	5.39349	6.29097	7.06922		4.57024	4.89329	5.53226	6.46972	7.09239		4.41792	4.83359	5.63973	7.31871	8.88303		4.46847	4.85789	5.95166	7.37894	8.86341		4.65007	5.18309	6.32285	8.73433	9.61132		4.69648	5.01997	6.61382	8.66631	9.73853			YNKHTKVAVKTMKPGSM	284	300	1920.02
		YNKHTKVAVKTMKPGSMSV	284	302	2106.12	2.5295	17		5.80274	5.9168	6.51704	7.59246	8.13436		5.87536	6.09748	6.65666	7.74038	8.28047		5.4623	5.78443	6.48871	7.96907	9.38475		5.81832	6.0771	7.15517	8.50512	10.1487		5.81919	6.21502	7.46551	9.46532	10.7186		5.88693	6.32553	8.07762	9.97407	10.8443			YNKHTKVAVKTMKPGSMSV	284	302	2106.12
		FLAEANV	305	311	763.399	3.84066	6		1.26656	2.52325	4.0133	4.30487	4.35577		1.44218	2.67992	4.11358	4.28284	4.27412		1.29907	2.49937	3.75564	3.79678	3.7506		1.41255	2.75513	3.90779	4.02452	4.00689		1.49349	2.92099	4.12531	4.30357	4.22394		1.62717	3.08878	4.21036	4.27253	4.29805			FLAEANV	305	311	763.399
		FLAEANVMKTLQHDKL	305	320	1857.99	4.62413	15		2.31556	4.63006	7.38527	8.33081	8.72663		2.85663	5.05972	7.57106	8.49828	8.71897		2.67109	4.96079	7.36788	8.10182	8.24963		2.80093	5.17164	7.46279	8.11859	8.30908		3.02999	5.55221	7.9849	8.79637	9.13009		3.36441	5.85239	8.06793	8.68783	9.16548			FLAEANVMKTLQHDKL	305	320	1857.99
		LAEANVM	306	312	747.371	3.40364	6		1.16385	2.59622	4.10497	4.1604	4.18311		1.42666	2.88759	4.10901	4.20176	4.17081		1.1931	2.71043	3.91295	3.95638	3.89428		1.39397	3.0057	3.99723	4.05501	4.02245		1.41967	3.07804	4.07583	4.17251	4.12048		1.6784	3.33508	4.15097	4.17519	4.16143			LAEANVM	306	312	747.371
		LAEANVMKTLQHDKL	306	320	1710.92	4.14716	14		2.52483	4.71593	6.98633	7.9326	8.26557		3.10723	5.14388	7.22836	8.0992	8.31117		2.66501	4.72216	6.89852	7.46371	7.72581		3.16084	5.39381	7.31851	7.92153	8.24883		3.17849	5.44548	7.73628	8.28492	8.78222		3.62089	5.95485	7.83931	8.50221	8.99175			LAEANVMKTLQHDKL	306	320	1710.92
		AEANVMKTLQHDKL	307	320	1597.84	3.82971	13		2.13779	4.03023	5.88219	6.80111	7.20894		2.81572	4.56539	6.29118	7.20111	7.36078		2.40296	4.13932	5.75941	6.5709	6.92373		2.75838	4.45373	6.26274	6.88466	7.20542		2.74863	4.71429	6.5323	7.23019	7.7594		3.33704	5.11752	6.77397	7.55324	7.94268			AEANVMKTLQHDKL	307	320	1597.84
		EANVMKTLQHDKL	308	320	1526.8	4.10969	12		2.64819	4.62448	6.83952	7.71186	7.99657		2.88992	4.83554	6.79481	7.70697	7.91288		2.58228	4.43502	6.64985	7.33951	7.37276		2.95981	5.00773	6.92906	7.55835	7.93209		3.07675	5.12378	7.55711	7.92147	8.57497		3.47767	5.60285	7.52047	8.08799	8.71537			EANVMKTLQHDKL	308	320	1526.8
		ANVMKTLQHDKL	309	320	1397.76	3.7253	11		2.04989	3.48946	5.10809	6.08582	6.4223		2.40976	3.76664	5.35672	6.23777	6.42405		2.35837	3.72764	5.11657	6.06507	6.29274		2.57831	4.02824	5.62912	6.25599	6.63332		2.59165	4.30149	5.65554	6.5258	7.00311		2.7942	4.43023	5.89847	6.53596	7.10693			ANVMKTLQHDKL	309	320	1397.76
		NVMKTLQHDKL	310	320	1326.72	3.64071	10		1.87295	3.02186	4.4673	5.37139	5.65409		2.17217	3.19457	4.47752	5.40223	5.61366		2.18301	3.28291	4.63006	5.40233	5.73634		2.24731	3.34678	4.82064	5.42789	5.76533		2.32897	3.60539	4.89735	5.74586	6.21697		2.50245	3.6427	5.02219	5.73756	6.29954			NVMKTLQHDKL	310	320	1326.72
		VMKTLQHDKL	311	320	1212.68	2.49447	9		1.08221	1.69988	2.29064	3.13787	3.52661		1.44393	1.82127	2.5237	3.44065	3.60809		1.31241	1.8263	2.52769	3.26758	3.67611		1.4378	1.93259	2.90443	3.45439	3.733		1.61416	1.34652	2.87611	3.2096	3.89338		1.60515	2.13639	2.99228	3.6208	3.99376			VMKTLQHDKL	311	320	1212.68
		MKTLQHDK	312	319	1000.52	2.39283	7		0.728384	1.44063	1.90333	2.71437	2.87042		1.25682	1.51577	2.06825	2.93202	2.89292		1.15713	1.3525		2.84008	2.78344		1.24512	1.55791	2.15757	2.72209	3.00429								0.994334	1.45313	2.17301	2.60702				MKTLQHDK	312	319	1000.52
		MKTLQHDKL	312	320	1113.61	2.30446	8		0.994862	1.47893	1.86988	2.66643	2.95882		1.16596	1.52009	1.97756	2.74746	2.99572		1.1919	1.51344	2.02775	2.84299	3.15183		1.29735	1.54195	2.28158	2.89954	3.18676		0.916927	1.70439	2.5095	2.96325	3.13399		1.28392	1.57763	2.39559	3.01411	3.43856			MKTLQHDKL	312	320	1113.61
		KTLQHDKL	313	320	982.568	2.46445	7		0.741793	1.11092	1.4713	2.23745	2.45357		0.761344	0.891066	1.32594		2.19263		0.944452	1.18774	1.62713	2.36266	2.52496		0.742023	0.919583	1.57039	2.1192									0.766441	0.922275	1.6474	2.22694	2.58528			KTLQHDKL	313	320	982.568
		TLQHDKL	314	320	854.473	1.95279	6		0.485553	0.667669	0.999748	1.63104	1.89166		0.949702	1.10258	1.50894	2.2333	2.25682		0.496669	0.715547	1.08323	1.78517	2.01612		1.04205	1.11166	1.77072	2.17501	2.51272		0.588224	0.707495	1.23158	1.87305	2.25523		1.10055	1.31219	1.86431	2.48852	2.6766			TLQHDKL	314	320	854.473
		VKLHAVVTKEPIY	321	333	1496.88	3.1544	11		1.15417	1.89741	2.57783	3.56819	4.50957		1.35646	2.14291	2.90799	3.87703	4.87566		1.21748	2.00704	2.88229	4.34886	5.53222		1.29463	2.25846	3.35387	4.90533	6.18284		1.3421	2.33185	3.6395	5.45122	6.64111		1.53749	2.5109	3.99297	5.97128	7.04255			VKLHAVVTKEPIY	321	333	1496.88
		VKLHAVVTKEPIYIIT	321	336	1824.1	3.95678	14		1.28891	2.17147	2.81099	3.75834	4.89596		1.41165	2.35616	2.98455	3.96554	5.1246		1.30792	2.05873	2.88973	4.64949	6.31096		1.36539	2.2812	3.2397	5.02621	6.62341		1.37701	2.39383	3.78929	6.2332	8.29178		1.49994	2.49267	4.07685	6.47079	8.39757			VKLHAVVTKEPIYIIT	321	336	1824.1
		VKLHAVVTKEPIYIITE	321	337	1953.14	4.11251	15		1.32298	2.19367	3.11785	4.41012	5.7968		1.457	2.31941	3.16745	4.58632	6.0046		1.3062	2.26406	3.60216	5.49102	7.47589		1.38387	2.38503	3.59581	5.70616	7.48179		1.39362	2.51506	4.27836	6.95477	9.53873		1.58535	2.73183	4.52533	7.31852	9.44889			VKLHAVVTKEPIYIITE	321	337	1953.14
		LHAVVTKEPIY	323	333	1269.72	3.51491	9		1.00028	2.00572	2.49219	3.26678	3.87954		1.26277	1.97254	2.40294	3.37565	4.01134		0.978691	1.84475		3.93367	4.72383		1.20056	2.04101	2.83665	4.21995	5.28037		1.145	2.15363	3.08027	5.13519	6.09128		1.35302	2.10142	3.31636	4.80631	5.81586			LHAVVTKEPIY	323	333	1269.72
		HAVVTKEPIY	324	333	1156.64	2.77971	8		1.05256	1.81755	2.26541	2.78981	3.52642		1.40911	2.27138	2.73227	3.31763	3.97281		1.04542	1.87807	2.31273	3.30828	4.35422		1.42365	2.37146	3.06588	4.00068	5.01608		1.15598	1.98233	2.69772	3.94403	4.88896		1.55286	2.48646	3.37464	4.62405	5.52874			HAVVTKEPIY	324	333	1156.64
		VVTKEPIY	326	333	948.54	3.02235	6		1.10233	1.83552	2.34728	2.7236	3.16912		1.22691	2.00732	2.42747	2.85198	3.19426		1.101	1.87535	2.28725	2.79933	3.25879		1.12455	2.00456	2.38514	2.80546	3.29996		1.14344	2.00748	2.46825	3.00437	3.61601		1.26752	2.14624	2.50446	2.99619	3.59831			VVTKEPIY	326	333	948.54
		VVTKEPIYIIT	326	336	1275.76	4.26018	9		1.80769	2.82731	3.66707	3.88009	4.69428								1.91665	1.97936	2.34273	3.85593	4.3446								2.72812	2.4616	3.14206	4.83	6.22814									VVTKEPIYIIT	326	336	1275.76
		VVTKEPIYIITE	326	337	1404.8	4.39734	10		1.28802	2.05054	2.6883	3.31681	4.32681		1.42748	2.18171	2.67389	3.56295	4.36909		1.04105	1.77089	2.18439	3.26309	4.40999		1.18684	2.00066	2.44881	3.65547	4.73405		1.23639	2.15782	2.73523	4.21655	5.99217		1.47304	2.35307	2.98146	4.40065	6.02356			VVTKEPIYIITE	326	337	1404.8
		EFMAKGSL	337	344	882.439	3.78187	7		3.0011	3.44746	3.72512	3.78886	3.79231		3.32923	3.5798	3.79526	3.8615	3.80015		2.92483	3.31347	3.47311	3.4661	3.54296		3.07642	3.51082	3.5715	3.60657	3.65073		3.12536	3.57511	3.83982	3.7895	3.78291		3.28937	3.7095	3.85478	3.82986	3.90142			EFMAKGSL	337	344	882.439
		EFMAKGSLL	337	345	995.523	4.30287	8		2.75716	3.06234	3.40954	3.44272	3.67898		2.94112	3.28283	3.45985	3.61734	3.88511		2.07573	2.21941	2.57317	2.58744	2.59903		2.56154	2.90947	3.02896	3.1666	3.42372		2.78938	3.14548	3.37355	3.44321	3.64784		3.00782	3.40777	3.56153	3.63175	3.86141			EFMAKGSLL	337	345	995.523
		EFMAKGSLLD	337	346	1110.55	4.13959	9		3.29618		3.63852	3.79631	4.21471		3.37648	3.43812	3.76011	4.43196	4.55291		2.42186	2.41518	2.87086	3.0892	3.62011		2.65249	2.83344	3.17022	3.51295	4.38385		3.09099	3.43188	3.63328	4.35362	4.66218		2.8963		3.6834	4.26577	4.51547			EFMAKGSLLD	337	346	1110.55
		FMAKGSL	338	344	753.396	3.50423	6		2.18766	2.59335	2.91597	2.91076	2.93555		2.35789	2.72591	2.90329	2.93046	2.90046		2.25094	2.57577	2.79572	2.85051	2.85339		2.19871	2.67345	2.80284	2.83217	2.82657		2.25758	2.72613	2.86625	2.94143	2.917		2.23494	2.65477	2.82864	2.8297	2.86047			FMAKGSL	338	344	753.396
		FMAKGSLL	338	345	866.48	4.0273	7		2.33002	2.67539	2.92521	2.98153	3.32362		2.48789	2.82516	2.96377	3.15227	3.38329		1.99431	2.25179	2.45356	2.47771	2.7122		2.17225	2.48338	2.5716	2.76423	3.01975		2.38318	2.73828	2.98126	2.9703	3.19857		2.43926	2.79712	2.97838	3.03986	3.39512			FMAKGSLL	338	345	866.48
		FMAKGSLLD	338	346	981.507	3.79687	8		1.90671	2.2469	2.65859	3.04003	3.40619		2.48377	2.81029	3.1321	3.64993	3.99916		1.50096	1.74622	2.08236	2.42254	2.67471		2.09711	2.52886	2.68328	3.21719	3.54727		1.93653	2.37437	2.62631	3.05578	3.37021		2.4364	2.81535	3.17398	3.5962	4.011			FMAKGSLLD	338	346	981.507
		FMAKGSLLDF	338	347	1128.58	5.48905	9		1.94328	2.18238	2.49065	2.95927	3.25594		1.95524	2.28787	2.60544	3.03086	3.37164		1.42692	1.6786		2.25871	2.74219		1.45868	1.82755	2.03931	2.47069	2.76691		1.8976	2.26906	2.45807	2.99897	3.35402		1.88516	2.25648	2.58966	2.89481	3.30008			FMAKGSLLDF	338	347	1128.58
		MAKGSLL	339	345	719.412	3.65299	6		1.39625	1.74625	2.06711	2.17736	2.42969		1.6149	2.028	2.19947	2.34867	2.5832		1.38368	1.72855	1.8852	2.10174	2.3045		1.59907	2.00526	2.16934	2.28295	2.55804		1.37246	1.76692	1.99112	2.12232	2.28073		1.67584	2.02109	2.2177	2.27309	2.62572			MAKGSLL	339	345	719.412
		MAKGSLLD	339	346	834.439	3.47377	7		1.29718	1.65152	2.0028	2.48538	2.89083		1.58671	1.98701	2.32227	2.91593	3.19154		1.27483	1.61967	1.86183	2.43136	2.78129		1.56771	2.00779	2.2782	2.76067	3.1063		1.33462	1.75023	1.94488	2.45231	2.78328		1.59785	1.94345	2.33134	2.85919	3.17441			MAKGSLLD	339	346	834.439
		LDFLKSDEGSKQPLPKL	345	361	1915.05	4.16679	14		2.06589	3.14977	4.65375	5.44974	5.65678		2.11707	3.28464	4.7426	5.3636	5.40029		1.76001	2.54393	3.92003	4.56084	4.53513		1.85613	2.83885	4.01683	4.60963	4.72873		2.10853	3.20049	4.82938	5.49285	5.58785		2.18633	3.30343	4.83839	5.35509	5.49945			LDFLKSDEGSKQPLPKL	345	361	1915.05
		DFLKSDEGSKQPLPKL	346	361	1801.97	3.8809	13		2.0428	3.18456	4.65716	5.45275	5.67019		2.39822	3.49261	5.08105	5.71664	5.80693		1.76593	2.55259	3.87929	4.64188	4.64993		2.02541	3.13723	4.56987	5.05321	5.22174		2.03038	3.2654	4.86675	5.48421	5.59462		2.34234	3.63467	5.17765	5.69322	5.82036			DFLKSDEGSKQPLPKL	346	361	1801.97
		FLKSDEGSKQPLPKL	347	361	1686.94	3.60381	12			2.96099	4.38941	5.14242	5.28779		2.17638	3.30299	4.71082	5.30409	5.33958		1.812	2.71646	3.7759	4.60946	4.62168		1.94342	3.12186	4.42898	4.89639	4.99202		2.00081	3.10718	4.52287	5.1687	5.20357		2.15732	3.34653	4.84903	5.2756	5.39996			FLKSDEGSKQPLPKL	347	361	1686.94
		LKSDEGSKQPLPK	348	360	1426.79	3.33948	10		1.62739	2.52981	3.56834	4.17836	4.02129		1.82268	2.64896	3.76957	4.09423	4.21123		1.4795	2.24345	3.12895	3.64316	3.58259		1.62097	2.555	3.41167	3.78994	4.02166		1.61254	2.68669	3.64406	4.07767	4.22559		1.82613	2.52233	3.60897	4.12649	4.15982			LKSDEGSKQPLPK	348	360	1426.79
		LKSDEGSKQPLPKL	348	361	1539.87	2.96018	11		1.88972	2.83586	4.07773	4.72018	4.76869		2.17048	3.30596	4.65262	5.20331	5.1772		1.80204	2.81119	3.76189	4.49213	4.46126		2.00078	3.22403	4.5439	4.94228	4.99042		1.88133	2.95523	4.11959	4.71986	4.6868		2.14944	3.37843	4.69611	5.15189	5.20747			LKSDEGSKQPLPKL	348	361	1539.87
		KSDEGSKQPLPKL	349	361	1426.79	2.80954	10		1.66912	2.73494	3.83537	4.51871	4.56942		1.84106	2.94929	4.0171	4.48549	4.47519		1.69716	2.62703	3.57776	4.3381	4.36405		1.67917	2.77521	3.8235	4.35675	4.34692		1.67132	2.73834	3.83068	4.45399	4.44917		1.73608	2.84139	3.95567	4.36936	4.37535			KSDEGSKQPLPKL	349	361	1426.79
		KSDEGSKQPLPKLI	349	362	1539.87	3.93849	11		1.62745	2.47493	3.67109	4.24441	4.45186		1.71371	2.62014	3.73547	4.22391	4.31861		1.29981	2.00175	2.97078	3.54717	3.55785		1.50968	2.38071	3.44105	3.78684	3.93676		1.57911	2.52443	3.62457	4.25993	4.37375		1.64295	2.61424	3.79801	4.18547	4.28357			KSDEGSKQPLPKLI	349	362	1539.87
		SDEGSKQPLPKL	350	361	1298.7	2.94901	9		1.70451	2.74456	3.80233	4.46846	4.71571		2.1417	2.98342	4.12848	4.52008	4.75271		1.76394	2.59301	3.07802	4.07093	4.03584		1.63472	2.58989	3.94056	4.28225	4.36343		1.62838	2.99677	4.12462	4.2749	4.24153		1.92373	2.84266	3.85717	4.30061	4.46314			SDEGSKQPLPKL	350	361	1298.7
		SAQIAEG	365	371	675.331	2.43803	6		0.19211	0.148872	0.225001	0.160181	0.150364		0.188806	0.203373	0.1959	0.174609	0.210201		0.160376	0.109664	0.128936	0.083503	0.150201		0.188503	0.173205	0.146393	0.166301	0.177493		0.171789	0.124158	0.077764	0.12789	0.164867		0.134539	0.12569	0.111535	0.119653	0.176148			SAQIAEG	365	371	675.331
		IAEGMAF	368	374	738.349	4.39416	6		0.176499	0.130753	0.218073	0.144573	0.126258		0.168578	0.148326	0.17061	0.162413	0.178099		0.13081	0.075513	0.007748	0.076664	0.110087		0.183571	0.150205	0.165747	0.151607	0.209192		0.184334	0.181452	0.131923	0.161435	0.178866		0.213817	0.212191	0.227085	0.225395	0.245516			IAEGMAF	368	374	738.349
		FIEQRNYIHRDLRA	374	387	1830.97	3.32878	13		0.361618	0.537309	1.07911	2.64112	4.53195		0.475232	0.683805	1.24802	3.10128	4.81117		0.348879	0.503038	0.950964	2.74295	4.32981		0.365894	0.537324	1.40481	3.21427	4.68128		0.464957		1.42677	3.22084	4.86568		0.493238	0.781362	1.59962	3.5387	5.04755			FIEQRNYIHRDLRA	374	387	1830.97
		FIEQRNYIHRDLRAAN	374	389	2016.05	3.19197	15		0.520821	0.70652	1.34278	3.24894	5.5217		0.483859	0.661023	1.43806	3.72646	5.77238		0.391347	0.646286	1.26753	3.30765	5.20487		0.381088	0.661833	1.56859	3.83858	5.66519		0.584455	0.86632	1.67271	3.75046	5.80654		0.49975	0.751061	1.77087	4.10032	5.97333			FIEQRNYIHRDLRAAN	374	389	2016.05
		FIEQRNYIHRDLRAANIL	374	391	2242.22	3.85969	17		0.243964	0.379651	0.860872	2.6827	4.97492		0.151694	0.363086	1.01513	2.9701	4.98522		0.033727	0.219458	0.720385	2.72908	4.56372		0.160443	0.279167	1.01866	3.09671	4.71952		0.24903	0.501324	1.32884	3.26242	5.31223		0.259653	0.385735	1.32168	3.50166	5.22657			FIEQRNYIHRDLRAANIL	374	391	2242.22
		IEQRNYIHRDLRA	375	387	1683.9	2.57095	12		0.455353	0.696864	1.27206	2.8079	4.71443		0.589238	0.878086	1.42559	3.39831	5.13157		0.45632	0.686103	1.1964	3.0237	4.71157		0.552182	0.8178	1.63001	3.57169	5.15298		0.511058	0.814246	1.56372	3.38749	4.94432		0.654823	0.951136	1.86726	3.79566	5.3629			IEQRNYIHRDLRA	375	387	1683.9
		IEQRNYIHRDLRAAN	375	389	1868.98	3.04383	14		0.522257	0.743667	1.35275	3.346	5.5505		0.65645	0.977205	1.61613	3.90809	5.98452		0.353637	0.561744	1.31338	3.35453	5.18822		0.562279	0.783493	1.79397	4.08609	5.81688		0.545085	0.817673	1.76875	3.79378	5.92572		0.664402	0.961381	1.95274	4.34659	6.14535			IEQRNYIHRDLRAAN	375	389	1868.98
		EQRNYIHRDL	376	385	1343.68	3.23997	9		0.360299	0.567621	1.22364	2.40615	3.7438		0.546974	0.690031	1.36699	2.90476	4.28432		0.378347	0.537694	0.786184	2.62911	3.95834		0.426101	0.666409	1.52065	2.94607	4.20681		0.502716	0.604114	1.63539	2.84452	4.16541		0.431063	0.828164	1.57376	3.05277	4.17063			EQRNYIHRDL	376	385	1343.68
		EQRNYIHRDLRA	376	387	1570.82	2.86515	11		0.505767	0.653242	1.16851	2.6967	4.44927		0.506929	0.712336	1.17975	3.02386	5.07033		0.354773	0.522917	0.989452	2.81904	4.32694		0.390961	0.559991	1.64483	3.16735	4.62824		0.41714	0.683924	1.43384	3.08165	4.70008		0.443952	0.683905	1.52186	3.45157	4.84976			EQRNYIHRDLRA	376	387	1570.82
		EQRNYIHRDLRAAN	376	389	1755.9	2.88267	13		0.466201	0.601474	1.23776		5.40957		0.484274	0.742278	1.43725	3.7917	5.76217		0.519977	0.759303	1.29229	3.34588	5.17208		0.404845	0.610339	1.41655	3.62733	5.36173		0.581496	0.883805	1.71195	3.6888	5.434		0.52707	0.827343	1.76031	4.18407	5.90203			EQRNYIHRDLRAAN	376	389	1755.9
		EQRNYIHRDLRAANI	376	390	1868.98	2.62367	14		0.522774	0.754012	1.35184	3.13726	5.36149		0.594611	0.861075	1.52714	3.60818	5.73245		0.482237	0.715658	1.16385	3.30192	5.22803		0.583424	0.832097	1.74208	3.81282	5.68175		0.569699	0.783468	1.64347	3.70319	5.70986		0.623956	0.901327	1.81029	4.08972	5.86889			EQRNYIHRDLRAANI	376	390	1868.98
		YIHRDLRA	380	387	1043.57	2.1293	7		0.224218	0.293112	0.51604	1.0618	1.70018		0.34774	0.365667	0.593539	1.10293	1.71597		0.222835	0.248282	0.379854	1.02643	1.65468		0.211182	0.29606	0.597113	1.06838	1.67065		0.251277	0.312502	0.484722	1.07215	1.67293		0.323735	0.322752	0.652116	1.14219	1.70526			YIHRDLRA	380	387	1043.57
		YIHRDLRAAN	380	389	1228.65	2.43725	9		0.395345	0.398632	0.657088	1.50095	2.46556		0.442885	0.400927	0.771769	1.71156	2.70864		0.301107	0.319942	0.396768	1.33816	2.38165		0.320802	0.366328	0.794695	1.72287	2.69166		0.307132	0.338182	0.60539	1.496	2.42146		0.298819	0.387015	0.804321	1.74532	2.67738			YIHRDLRAAN	380	389	1228.65
		IHRDLRA	381	387	880.511	2.12809	6		0.179789	0.203524	0.440832	0.915088	1.40752		0.207776	0.227169	0.401483	0.963874	1.50075		0.160644	0.202614	0.199546	0.895956	1.43894		0.197392	0.291313	0.474233	1.05013	1.54117		0.161597	0.119075	0.318734	0.743469	1.20182		0.239565	0.242293	0.425275	0.806436	1.47479			IHRDLRA	381	387	880.511
		ILVSASL	390	396	702.44	4.14473	6		1.75653	1.94374	2.55527	2.65382	2.81903		1.69386	1.99184	2.49667	2.62311	2.90022		1.45057	1.59466	2.26679	2.31964	2.46585		1.63417	1.96634	2.42902	2.56997	2.86547		1.74022	1.96519	2.52293	2.66617	2.87928		1.7182	2.02542	2.54227	2.67489	2.97756			ILVSASL	390	396	702.44
		VCKIADF	397	403	795.407	3.98509	6		0.203749	0.647053	1.32304	1.53198	1.89503		0.370381	0.731239	1.388	1.67844	2.04942		0.363161	0.973701	1.29039	1.76894	2.38315		0.395081	1.01246	1.4406	1.93854	2.35462		0.297411	0.890927	1.46519	1.86576	2.68216		0.388426	0.96517	1.52552	1.9894	2.65329			VCKIADF	397	403	795.407
		VCKIADFGL	397	405	965.513	4.80433	8		0.54629	1.70436	3.22083	3.4432	3.85893		0.625532	1.88143	3.14542	3.55129	3.93713		0.800067	2.5096		3.64579	4.10664		0.830495	2.54803	3.13449	3.63363	4.13848		0.773745	2.32237	3.31092	3.70477	4.47724		0.886919	2.49126	3.27131	3.82039	4.53711			VCKIADFGL	397	405	965.513
		FGLARVIEDNE	403	413	1262.64	4.81722	10		4.09581	6.31194	7.42626	7.45754	7.49332		4.52483	6.61163	7.28896	7.36079	7.32335		5.61087	6.92273	6.93255	7.1459	7.06941		5.31129	6.68979	6.54395	6.61286	6.57861		5.33661	7.27394	7.39232	7.38425	7.39915		5.64786	7.23108	7.37837	7.35507	7.41467			FGLARVIEDNE	403	413	1262.64
		GLARVIEDNE	404	413	1115.57	3.836	9		4.24225	6.21212	6.93459	6.99432	6.96057		4.51814	6.35401	6.68987	6.77618	6.87526		5.61199	6.70908	6.66481	6.87809	6.7523		5.83807	6.75334	6.71686	6.80581	6.7735		5.2291	6.75496	6.82971	6.81393	6.90682		5.4342	6.63717	6.76398	6.78744	6.89001			GLARVIEDNE	404	413	1115.57
		ARVIEDNE	406	413	945.464	2.50083	7		3.26344	4.32859	4.76617	4.82764	4.86911		3.65842	4.63672	4.84472	4.89343	4.87557		4.0034	4.59467	4.54906	4.69211	4.6962		4.17749	4.75541	4.77372	4.80394	4.8011		3.68228	4.55882	4.57004	4.63995	4.59377		3.96603	4.61588	4.71241	4.70954	4.76746			ARVIEDNE	406	413	945.464
		ARVIEDNEY	406	414	1108.53	3.04935	8		3.57614	4.60298	4.99388	5.07197	5.1348		3.82037	4.83957	4.95271	5.04107	4.9921		4.02987	4.66296		4.72812	4.71105		4.22767	4.79149	4.72111	4.8038	4.71883		4.08123	4.90248	4.8803	4.96211	4.93842		4.30945	4.8756	5.03867	4.95833	4.97832			ARVIEDNEY	406	414	1108.53
		ARVIEDNEYTAREGAKF	406	422	1968.98	3.29072	16		8.75315	9.70413	10.2758	10.3721	10.457		9.15734	10.0737	10.3289	10.5071	10.5598		9.23101	9.6461		9.84046	9.68777		9.54831	10.2271	10.0672	10.1766	10.2787		9.50116	10.44	10.1539	10.3504	10.3206		9.70266	10.1963	10.4508	10.458	10.5715			ARVIEDNEYTAREGAKF	406	422	1968.98
		RVIEDNE	407	413	874.427	1.9547	6		2.79666	3.46328	3.66255	3.69757	3.68352		3.15734	3.78757	3.90301	3.97146	3.91833		3.30154	3.68756	3.6498	3.90649	3.90083		3.48236	3.97074	3.89211	3.87991	3.93797		2.9894	3.63777	3.53129	3.68921	3.47803		3.51008	3.87333	3.90209	3.85564	3.89422			RVIEDNE	407	413	874.427
		YTAREGAKF	414	422	1042.53	2.551	8		5.36572	5.10619	5.25636	5.30573	5.3945		5.50829	5.4395	5.50308	5.6519	5.59945		5.26307	5.06715	5.08511	5.14134	5.19044		5.46884	5.49203	5.45716	5.52568	5.55203		5.28375	5.32824	5.25922	5.29342	5.25121		5.54222	5.45744	5.48556	5.38194	5.58688			YTAREGAKF	414	422	1042.53
		YTAREGAKFPIKWTAPEA	414	431	2036.06	3.98145	15		6.74796	6.62961	6.74417	7.50124	8.67631		6.64333	6.5052	6.79671	7.78286	8.83888		6.21439	5.78887	6.17075	7.05225	8.06907		6.09721	6.34255	6.32043	7.3293	8.39658		6.72737	6.77484	6.81556	7.54523	8.88096		6.65604	6.66508	7.19508	7.96137	9.11009			YTAREGAKFPIKWTAPEA	414	431	2036.06
		YTAREGAKFPIKWTAPEAINF	414	434	2410.26	4.79771	18		7.22773	7.35377	8.07904	8.8417	10.2056		7.54493	7.83601	8.54396	9.75269	10.7634		6.74339	6.92378	7.75576	8.79587	9.69186		7.02986	7.47728	8.30513	9.60241	10.5212		7.1092	7.58762	8.07091	9.10488	10.1622		7.56292	7.95787	8.85661	9.83943	10.9887			YTAREGAKFPIKWTAPEAINF	414	434	2410.26
		TAREGAKF	415	422	879.468	2.72058	7		4.87237	4.69204	4.84206	4.89771	4.99767		4.96961	4.88409	4.87847	5.07776	5.00358		4.72605	4.64651	4.53999	4.76094	4.73494		4.81905	4.83907	4.74016	4.85968	4.8586		4.76003	4.77882	4.63586	4.84537	4.72665		4.73319	4.71568	4.83366	4.76453	4.88983			TAREGAKF	415	422	879.468
		PIKWTAPEA	423	431	1012.55	3.77298	6		0.63856	0.64996	0.781862	1.36909	2.35283		0.950324	1.00641	1.1475	1.97801	3.22488		0.552388	0.534157	0.650619	1.59585	2.6109		0.822352	0.943333	1.13224	2.21927	3.3787		0.643236	0.696041	0.793116	1.56289	2.62667		0.924403	0.938112	1.15213	2.07915	3.37089			PIKWTAPEA	423	431	1012.55
		PIKWTAPEAINF	423	434	1386.74	5.0378	9		1.70358	1.92457	2.53819	3.48294	4.62083		1.8908	2.05019	2.65673	3.74424	4.90738		1.66024	1.9249	2.27233	3.66184	4.44563		1.65202	2.01615	2.69058	3.79614	4.9503		1.66374	2.10186	2.57629	3.57481	4.84385		1.79576	2.0825	2.8029	4.06467	5.09922			PIKWTAPEAINF	423	434	1386.74
		TIKSDVWS	438	445	935.483	3.5126	7		0.241743	0.632699	1.28315	1.65023	1.72884		0.383105	0.786853	1.4276	1.74616	1.77653		0.301888	0.689557	1.2915	1.66367	1.72085		0.268046	0.748492	1.26433	1.64544	1.63461		0.287537	0.747982	1.30752	1.79373	1.81034		0.275087	0.760323	1.34716	1.67502	1.75732			TIKSDVWS	438	445	935.483
		TIKSDVWSF	438	446	1082.55	4.9413	8		0.227685	0.655096	1.19864	1.59487	1.72208		0.286846	0.730683	1.30536	1.62727	1.64213		0.207648	0.640325	1.05103	1.39593	1.43509		0.180746	0.617359	1.11684	1.3785	1.38967		0.309706	0.662698	1.233	1.69471	1.68261		0.247493	0.750686	1.31002	1.6079	1.58818			TIKSDVWSF	438	446	1082.55
		MEIVTYGRIPYPGMSNPEVIRA	451	472	2493.26	4.7061	18		2.4541	3.09859	4.41183	5.78944	8.22662		2.90518	3.45397	5.05448	6.99077	9.25799		1.77077	2.36388	3.50561	5.23571	7.40847		2.52207	3.12728	4.54259	6.75156	8.79101		2.42482	3.21852	4.38134	6.19795	8.3726		2.79473	3.56808	5.15371	7.17657	9.56384			MEIVTYGRIPYPGMSNPEVIRA	451	472	2493.26
		EIVTYGRIPYPGMSNPEV	452	469	2022	4.63944	14		2.9198	3.47269	4.67743	5.43216	6.66945		3.05078	3.64678	4.85083	5.78925	7.06854		2.30841	2.93534	4.22025	4.77104	5.94092		2.47178	3.2444	4.2625	5.25353	6.53978		2.9077	3.66688	4.90354	5.53057	6.67716		2.9874	3.72009	4.85857	5.77678	7.09686			EIVTYGRIPYPGMSNPEV	452	469	2022
		EIVTYGRIPYPGMSNPEVIRA	452	472	2362.22	4.47824	17		2.81633		4.77328	6.22941	8.67489		3.05033	3.74762	5.25709	7.31747	9.55753		1.97036	2.55702	3.99534	5.4806	7.70245		2.48619	3.1755	4.65194	6.80453	8.87435			3.59528	4.90098	6.49318	8.76323		3.07894	3.84837	5.36048	7.41196	9.66502			EIVTYGRIPYPGMSNPEVIRA	452	472	2362.22
		IVTYGRIPYPGMSNPEV	453	469	1892.96	4.51944	13		2.81094	3.41245	4.57751	5.41736	6.61588		2.8654	3.50039	4.63852	5.43614	6.62745		2.1562	2.77867	3.91551	4.62412	5.68971		2.27802	3.08287	4.00186	4.92956	5.97622		2.82967	3.62735	4.79432	5.49607	6.74664		2.94255	3.62036	4.72276	5.53324	6.77483			IVTYGRIPYPGMSNPEV	453	469	1892.96
		IVTYGRIPYPGMSNPEVIRA	453	472	2233.18	4.41984	16		3.1471	3.75376	5.09596	6.81921	9.22298		3.02762	3.76181	5.32732	7.26779	9.52471		2.38978	2.95363	4.45275	6.03814	8.26811		2.491	3.26518	4.59761	6.72925	8.77248		3.13421	3.98647	5.37723	7.02918	9.67437		3.05995	3.75077	5.42002	7.52513	9.75105			IVTYGRIPYPGMSNPEVIRA	453	472	2233.18
		IVTYGRIPYPGMSNPEVIRALERG	453	476	2688.43	5.16449	20		3.2798	4.50172	6.18118	7.65959	10.7972		3.5465	4.91725	6.69077	8.75951	11.5313		2.65438	3.99283	5.62549	7.61257	10.2594		3.16373	4.57175	6.26611	8.55981	11.2807		3.27159	4.77491	6.25939	8.09866	10.8679		3.53198	5.03089	6.89147	8.99012	11.7891			IVTYGRIPYPGMSNPEVIRALERG	453	476	2688.43
		YGRIPYPGMSNPEV	456	469	1579.76	4.41015	10		2.60307	3.18125	4.32185	4.83241	5.53915		2.69621	3.31741	4.49738	5.04921	5.66253		1.92816	2.46089	3.63253	4.04217	4.71651		2.05634	2.76162	3.75805	4.36368	5.05998		2.5209	3.35148	4.38577	4.87945	5.5987		2.61123	3.35666	4.47466	5.02207	5.80128			YGRIPYPGMSNPEV	456	469	1579.76
		YGRIPYPGMSNPEVIRA	456	472	1919.98	4.08011	13		2.76871	3.38492	4.64731	6.04788	7.86102		2.83658	3.47302	4.95267	6.55598	8.21975		1.98726	2.62587	3.92845	5.24179	6.91046		2.17798	2.86671	4.27773	5.96669	7.5219		2.72447	3.5212	4.88996	6.30528	8.08483		2.79333	3.6256	5.1496	6.75376	8.43476			YGRIPYPGMSNPEVIRA	456	472	1919.98
		YGRIPYPGMSNPEVIRALERG	456	476	2375.23	4.96951	17		3.28592	4.77912	6.20042	7.7128	9.6458		3.55221	5.00149	6.52786	8.41731	10.5933		2.89231	4.25158		7.34905	9.41933		3.07158	4.91258	6.28096	8.28227	10.3616		3.31693	3.90168	6.17932	8.21063	10.3318		3.58682	5.17783	6.8744	8.60499	10.9448			YGRIPYPGMSNPEVIRALERG	456	476	2375.23
		GRIPYPGMSNPEV	457	469	1416.69	4.18286	9		2.72577	3.32216	4.41387	5.10645	5.4189		2.87455	3.5252	4.76273	5.27147	5.84057		2.02622	2.63166	3.76345	4.25067	4.81563		2.30232	3.06048	4.17537	4.72525	5.19656		2.75505	3.58157	4.71202	5.186	5.49448		2.81548	3.6437	4.75891	5.30696	5.84087			GRIPYPGMSNPEV	457	469	1416.69
		GRIPYPGMSNPEVIRA	457	472	1756.92	3.94005	12		2.68969	3.30836	4.61491	5.94832	7.77243		2.99419	3.61549	5.16493	6.7583	8.37694		1.85079	2.48336	3.75358	5.19359	6.76812		2.43486	3.09446	4.4483	6.10195	7.82781		2.6713	3.45798	4.78106	6.144	7.89825		2.98782	3.82213	5.25973	6.9754	8.56507			GRIPYPGMSNPEVIRA	457	472	1756.92
		IRALERG	470	476	814.489	1.97793	6		1.48059	2.20492	2.92022	3.16113	3.77227		1.73704	2.45613	3.04944	3.41736	4.10605		1.5218	2.25506	2.58005	3.26776	3.99483		1.54743	2.46105	3.0172	3.49173	4.17934		1.40603	2.29221	2.83587	3.13953	3.84285		1.53213	2.43062	2.91922	3.27161	4.08442			IRALERG	470	476	814.489
		LERGYRMPRPENC	473	485	1620.77	3.4476	10		3.63619	4.79609	5.96028	6.18272	6.36591		3.9582	5.21901	6.03756	6.2993	6.43492		3.49269	4.66339	5.68292	5.77902	5.94602		3.84511	5.1525	5.92158	6.05399	6.32537		3.66527	5.05804	6.01905	6.09275	6.26014		4.02609	5.29279	6.14679	6.28498	6.60616			LERGYRMPRPENC	473	485	1620.77
		LERGYRMPRPENCPEEL	473	489	2089	3.70776	13		4.42521	5.57579	6.9637	7.63189	7.98247		4.99507	6.16892	7.42508	8.03997	8.19605		3.90031	4.93827	6.2689	6.8212	6.90516		4.50065	5.81257	6.92649	7.52939	7.66703		4.41395	5.8239	7.17731	7.68949	7.76217		4.99249	6.28638	7.71075	8.11996	8.42943			LERGYRMPRPENCPEEL	473	489	2089
		YRMPRPENC	477	485	1165.52	3.03168	6		2.52927	3.02321	3.27317	3.28628	3.40605		2.74863	3.16222	3.25694	3.37512	3.56646		2.48333	2.9444	2.9935	3.09233	3.26715		2.65425	3.08972	3.08882	3.24131	3.5187		2.55936	3.17208	3.16888	3.21478	3.47023		2.71425	3.0876	3.20254	3.31	3.59523			YRMPRPENC	477	485	1165.52
		YRMPRPENCPEEL	477	489	1633.75	3.86112	9		3.452	3.80485	4.28046	4.87566	5.0618		3.56803	3.93493	4.44348	4.95491	5.12235		3.06468	3.42536	3.88439	4.39583	4.53242		3.23868	3.6555	4.18023	4.6115	4.85745		3.41956	3.99675	4.46575	4.85538	5.01016		3.51119	3.97575	4.53024	4.94492	5.17363			YRMPRPENCPEEL	477	489	1633.75
		RPENCPEEL	481	489	1086.49	3.39243	6		2.952	3.00482	3.64777	4.00394	4.58616		3.47568	3.40001	3.88833	4.29307	4.37003		2.93593	2.87193		3.99759	3.99025		3.15998	3.42263	3.83095	4.05229	4.25484								3.1107	3.59301	4.09106	4.18796	4.33575			RPENCPEEL	481	489	1086.49
		MRCWKNRPEERPTF	494	507	1849.89	3.60479	11		1.72119	1.92695	2.66741	3.76826	4.70156		1.92093	2.11762	3.00111	4.28332	4.99814		1.55855	1.74286	2.22657	3.50044	4.2453		1.58674	1.9265	2.84764	4.07336	4.68834		1.72912	2.01032	2.72156	3.87417	4.71373		1.77316	2.11962	3.0273	4.22319	4.91151			MRCWKNRPEERPTF	494	507	1849.89
		MRCWKNRPEERPTFE	494	508	1978.94	3.07816	12		1.84417	2.43906	3.22986	4.35377	5.18551		2.2485	2.74842	3.76846	5.07118	5.62528		1.65377	2.22416	2.7799	4.0491	4.75978		2.0304	2.75486	3.57925	4.91244	5.48096		1.91831	2.60278	3.40116	4.45571	5.16212		2.08624	2.71461	3.85203	5.02047	5.6815			MRCWKNRPEERPTFE	494	508	1978.94
		RCWKNRPEERPTF	495	507	1718.85	3.27451	10		1.89186	2.13503	2.93275	4.19881	5.18668		2.27267	2.45448	3.14807	4.73682	5.2898		1.76075	2.10133	2.55275	4.0671	4.6707		1.87431	2.12865	3.09896	4.31128	4.8861		1.96583	2.2012	3.03869	4.22389	5.01936		2.15257	2.46744	3.33282	4.48376	5.13887			RCWKNRPEERPTF	495	507	1718.85
		RCWKNRPEERPTFE	495	508	1847.9	2.93246	11		1.97089	2.54895	3.45126	4.59141	5.4052		2.38695	2.97619	4.06364	5.30335	5.85759		1.8499	2.44504	2.98842	4.35508	5.14119		2.16616	2.87273	3.93088	5.06328	5.72171		1.98204	2.55355	3.5017	4.59843	5.34487		2.34696	3.0526	4.06593	5.27621	5.93667			RCWKNRPEERPTFE	495	508	1847.9
		WKNRPEERPTF	497	507	1459.74	3.23258	8		1.53159	1.74075	2.46411	3.75102	4.5914		1.77367	1.88887	2.79347	4.07494	4.68787		1.33087	1.64019	2.1738	3.46195	4.29058		1.52864	1.76733	2.70585	3.86259	4.50077		1.48732	1.91451	2.57246	3.7801	4.49617		1.73236	1.99205	2.92659	4.10978	4.73089			WKNRPEERPTF	497	507	1459.74
		WKNRPEERPTFE	497	508	1588.79	3.2571	9		1.81059	2.36685	3.25253	4.48979	5.32198		1.95084	2.50692	3.54218	4.69361	5.20527		1.68492	2.28614	2.9107	4.19892	4.89386		1.82164	2.42688	3.41858	4.50598	5.05216		1.87974	2.50857	3.37855	4.53135	5.17227			2.54405	3.67354	4.69052	5.27528			WKNRPEERPTFE	497	508	1588.79
		EYIQSVL	508	514	851.451	4.47595	6		-0.003245	0.031084	0.075943	0.056659	0.292725		0.02039	0.015047	0.05375	0.147295	0.384485		0.021418	0.002585	-0.018132	0.061868	0.298667		-0.041339	-0.031646	0.031517	0.090177	0.358272		0.05278	0.044993	0.027305	0.131174	0.423321		0.016429	0.020899	0.034444	0.176159	0.396784			EYIQSVL	508	514	851.451
		YIQSVLDD	509	516	952.462	4.31987	7		0.105156	0.32401	0.570156	0.650963	0.887293		0.128232	0.29712	0.539248	0.640039	1.01806		0.079248	0.246816	0.42849	0.494544	0.736777		0.081435	0.24134	0.447219	0.549076	0.865832		0.15364	0.314064	0.629213	0.699411	1.07625		0.095786	0.296124	0.53522	0.681029	1.10976			YIQSVLDD	509	516	952.462
		FYTATESQ	517	524	946.415	3.23912	7		5.10187	4.89431	5.0257	5.04401	5.14216		4.99057	4.92171	4.93155	5.04221	4.97957		4.60586	4.49146	4.71134	4.59308	4.59199		4.64561	4.70673	4.63601	4.71055	4.72346		5.07459	5.08997	5.0044	5.07463	5.0483		4.92115	4.89945	4.9406	4.9595	4.99051			FYTATESQ	517	524	946.415
		YTATESQ	518	524	799.347	2.31716	6		4.55559	4.36513	4.47891	4.49586	4.54634		4.44499	4.38033	4.38174	4.43786	4.4468		4.37974	4.3011	4.4102	4.35188	4.39938		4.35706	4.41311	4.33329	4.42185	4.44696		4.39362	4.37098	4.26168	4.31636	4.33145		4.28722	4.2543	4.25714	4.26776	4.36005			YTATESQ	518	524	799.347
		YTATESQpYEEIP	518	529	1510.6	3.76591	10		6.27615	6.38648	7.10269	7.15223	7.23172		6.20097	6.37932	6.84114	6.96904	6.92852		5.39516	5.48142	6.37622	6.25019	6.12525		5.48791	5.81353	6.20692	6.26804	6.26022		6.19318	6.57688	7.12782	7.20196	7.15379		6.04138	6.31421	6.85711	6.83369	6.89088			YTATESQYEEIP	518	529	1510.6
[truncated: 49 more columns]
